# Supplementary material for: Bosentan monohydrate
Source: Acta Crystallogr Sect E Struct Rep Online. 2012 Dec 5;69(Pt 1):o12–3. doi: 10.1107/S1600536812048969 (PMC3588285; doi:10.1107/S1600536812048969)
Supplement: Supplementary file 1 [file e-69-00o12-sup1.cif]

##############################################################################
#                                                                            #
# This CIF contains the data in a paper accepted for publication in          #
# Acta Crystallographica Section E. It conforms to the requirements of       #
# Notes for Authors for Acta Crystallographica Section E, and has been       #
# peer reviewed under the auspices of the IUCr Commission on Journals.       #
#                                                                            #
# Full details of the Crystallographic Information File format               #
# are given in the paper "The Crystallographic Information File (CIF):       #
# a New Standard Archive File for Crystallography" by S. R. Hall, F. H.      #
# Allen and I. D. Brown [Acta Cryst. (1991), A47, 655-685].                  #
#                                                                            #
# The current version of the core CIF dictionary is obtainable from          #
# ftp://ftp.iucr.org/pub/cif_core.dic.                                       #
#                                                                            #
# Software is freely available for graphical display of the structure(s)     #
# in this CIF. For information consult the CIF software page                 #
# http://www.iucr.org/resources/cif/software.                                #
#                                                                            #
# This file may be used for bona fide research purposes within the           #
# scientific community so long as proper attribution is given to the journal # 
# article from which it was obtained.                                        #
#                                                                            #
##############################################################################
data_global
_audit_creation_method     SHELXL-97
_journal_date_recd_electronic     2012-11-28
_journal_date_accepted     2012-11-29
_journal_name_full     'Acta Crystallographica, Section E'
_journal_year     2013
_journal_volume     69
_journal_issue      1
_journal_page_first     o12
_journal_page_last     o13
_journal_paper_category     QO
_journal_paper_doi     10.1107/S1600536812048969
_journal_coeditor_code     TK5176
_publ_contact_author_name     'Jasinski, Jerry P.'
_publ_contact_author_address
;
Department of Chemistry
Keene State College
229 Main Street
Keene, New Hampshire 03435, USA
;
_publ_contact_author_email     jjasinski@keene.edu
_publ_contact_author_fax     ?
_publ_contact_author_phone     '603 358-2563'
_publ_section_title
;
Bosentan monohydrate
;
loop_
    _publ_author_name
    _publ_author_address
    'Kaur, Manpreet'
;
Department of Studies in Chemistry
University of Mysore
Manasagangotri, Mysore 570 006, India
;
    'Jasinski, Jerry P.'
;
Department of Chemistry
Keene State College
229 Main Street
Keene, NH 03435-2001, USA
;
    'Keeley, Amanda C.'
;
Department of Chemistry
Keene State College
229 Main Street
Keene, NH 03435-2001, USA
;
    'Yathirajan, H. S.'
;
Department of Studies in Chemistry
University of Mysore
Manasagangotri, Mysore 570 006, India
;
    'Betz, Richard'
;
Nelson Mandela Metropolitan University,Summerstrand Campus
Department of Chemistry
University Way
Summerstrand, PP Box 77000, Port Elizabeth 6031, South Africa
;
    'Gerber, Thomas'
;
Nelson Mandela Metropolitan University,Summerstrand Campus
Department of Chemistry
University Way
Summerstrand, PP Box 77000, Port Elizabeth 6031, South Africa
;
    'Butcher, Ray J.'
;
Department of Chemistry
Howard University
525 College Street NW
Washington, DC 20059, USA
;
data_I
_chemical_name_systematic
;
4-<i>tert</i>-butyl-<i>N</i>-[6-(2-hydroxyethoxy)-5-(2-methoxyphenoxy)-
2-(pyrimidin-2-yl)pyrimidin-4-yl]benzene-1-sulfonamide monohydrate
;
_chemical_name_common     ?
_chemical_formula_moiety     'C27 H29 N5 O6 S, H2 O'
_chemical_formula_sum     'C27 H31 N5 O7 S'
_chemical_formula_iupac     'C27 H29 N5 O6 S, H2 O'
_chemical_formula_weight     569.63
_chemical_melting_point     ?
_symmetry_cell_setting     monoclinic
_symmetry_space_group_name_H-M     'P 21/c'
_symmetry_space_group_name_Hall     '-P 2ybc'
loop_
    _symmetry_equiv_pos_as_xyz
    'x, y, z'
    '-x, y+1/2, -z+1/2'
    '-x, -y, -z'
    'x, -y-1/2, z-1/2'
_cell_length_a     12.3393(4)
_cell_length_b     15.1238(6)
_cell_length_c     14.6988(4)
_cell_angle_alpha     90.00
_cell_angle_beta     95.037(3)
_cell_angle_gamma     90.00
_cell_volume     2732.46(16)
_cell_formula_units_Z     4
_cell_measurement_reflns_used     3219
_cell_measurement_theta_min     2.9142
_cell_measurement_theta_max     75.5367
_cell_measurement_temperature     123(2)
_exptl_crystal_description     prism
_exptl_crystal_colour     colourless
_exptl_crystal_size_max     0.7903
_exptl_crystal_size_mid     0.4281
_exptl_crystal_size_min     0.2148
_exptl_crystal_density_diffrn     1.385
_exptl_crystal_density_meas     ?
_exptl_crystal_density_method     'not measured'
_exptl_crystal_F_000     1200
_exptl_absorpt_coefficient_mu     1.524
_exptl_absorpt_correction_type     analytical
_exptl_absorpt_process_details     '(<i>CrysAlis PRO</i>; Agilent, 2012)'
_exptl_absorpt_correction_T_min     0.535
_exptl_absorpt_correction_T_max     0.766
_exptl_special_details
;
;
_diffrn_ambient_temperature     123(2)
_diffrn_radiation_type     CuK\a
_diffrn_radiation_wavelength     1.54184
_diffrn_radiation_source     'Enhance (Cu) X-ray Source'
_diffrn_radiation_monochromator     graphite
_diffrn_measurement_device_type     'Agilent Xcalibur (Ruby, Gemini)'
_diffrn_measurement_method     '\w scans'
_diffrn_detector_area_resol_mean     10.5081
_diffrn_reflns_number     9563
_diffrn_reflns_av_R_equivalents     0.0000
_diffrn_reflns_av_sigmaI/netI     0.0329
_diffrn_reflns_theta_min     3.60
_diffrn_reflns_theta_max     76.11
_diffrn_reflns_theta_full     67.50
_diffrn_measured_fraction_theta_max     0.978
_diffrn_measured_fraction_theta_full     1.000
_diffrn_reflns_limit_h_min     -15
_diffrn_reflns_limit_h_max     14
_diffrn_reflns_limit_k_min     -18
_diffrn_reflns_limit_k_max     18
_diffrn_reflns_limit_l_min     -18
_diffrn_reflns_limit_l_max     18
_diffrn_standards_number     ?
_diffrn_standards_interval_count     ?
_diffrn_standards_interval_time     ?
_diffrn_standards_decay_%     ?
_refine_special_details
;
 Refinement of F^2^ against ALL reflections.  The weighted R-factor wR and
 goodness of fit S are based on F^2^, conventional R-factors R are based
 on F, with F set to zero for negative F^2^. The threshold expression of
 F^2^ > 2sigma(F^2^) is used only for calculating R-factors(gt) etc. and is
 not relevant to the choice of reflections for refinement.  R-factors based
 on F^2^ are statistically about twice as large as those based on F, and R-
 factors based on ALL data will be even larger.
;
_reflns_number_total     9563
_reflns_number_gt     7477
_reflns_threshold_expression     I>2\s(I)
_refine_ls_structure_factor_coef     Fsqd
_refine_ls_matrix_type     full
_refine_ls_R_factor_all     0.0700
_refine_ls_R_factor_gt     0.0550
_refine_ls_wR_factor_gt     0.1529
_refine_ls_wR_factor_ref     0.1631
_refine_ls_goodness_of_fit_ref     1.034
_refine_ls_restrained_S_all     1.034
_refine_ls_number_reflns     9563
_refine_ls_number_parameters     373
_refine_ls_number_restraints     3
_refine_ls_hydrogen_treatment     mixed
_refine_ls_weighting_scheme     calc
_refine_ls_weighting_details
         'calc w=1/[\s^2^(Fo^2^)+(0.1185P)^2^+0.0000P] where P=(Fo^2^+2Fc^2^)/3'
_atom_sites_solution_hydrogens     geom
_atom_sites_solution_primary     direct
_atom_sites_solution_secondary     difmap
_refine_ls_shift/su_max     0.000
_refine_ls_shift/su_mean     0.000
_refine_diff_density_max     0.444
_refine_diff_density_min     -0.768
_refine_ls_extinction_method     none
_refine_ls_extinction_coef     ?
loop_
    _atom_type_symbol
    _atom_type_description
    _atom_type_scat_dispersion_real
    _atom_type_scat_dispersion_imag
    _atom_type_scat_source
    'C' 'C' 0.0181 0.0091
                         'International Tables Vol C Tables 4.2.6.8 and 6.1.1.4'
    'H' 'H' 0.0000 0.0000
                         'International Tables Vol C Tables 4.2.6.8 and 6.1.1.4'
    'N' 'N' 0.0311 0.0180
                         'International Tables Vol C Tables 4.2.6.8 and 6.1.1.4'
    'O' 'O' 0.0492 0.0322
                         'International Tables Vol C Tables 4.2.6.8 and 6.1.1.4'
    'S' 'S' 0.3331 0.5567
                         'International Tables Vol C Tables 4.2.6.8 and 6.1.1.4'
_computing_data_collection     '<i>CrysAlis PRO</i> (Agilent, 2012)'
_computing_cell_refinement     '<i>CrysAlis PRO</i> (Agilent, 2012)'
_computing_data_reduction     '<i>CrysAlis RED</i> (Agilent, 2012)'
_computing_structure_solution     'SHELXS97 (Sheldrick, 2008)'
_computing_structure_refinement     'SHELXL97 (Sheldrick, 2008)'
_computing_molecular_graphics     'SHELXTL (Sheldrick, 2008)'
_computing_publication_material     'SHELXTL (Sheldrick, 2008)'
loop_
    _atom_site_type_symbol
    _atom_site_label
    _atom_site_fract_x
    _atom_site_fract_y
    _atom_site_fract_z
    _atom_site_U_iso_or_equiv
    _atom_site_adp_type
    _atom_site_calc_flag
    _atom_site_refinement_flags
    _atom_site_occupancy
    _atom_site_symmetry_multiplicity
    _atom_site_disorder_assembly
    _atom_site_disorder_group
    S S1 0.61088(3) 0.25246(3) 0.77145(3) 0.02158(12) Uani d . 1 1 . .
    O O1 0.52137(11) 0.26956(9) 0.70499(10) 0.0278(3) Uani d . 1 1 . .
    O O2 0.60422(11) 0.17933(9) 0.83307(9) 0.0286(3) Uani d . 1 1 . .
    O O3 0.90811(10) 0.17574(9) 0.64520(9) 0.0223(3) Uani d . 1 1 . .
    O O4 1.00833(11) 0.03046(9) 0.69883(10) 0.0319(3) Uani d . 1 1 . .
    O O5 0.96944(10) 0.26749(8) 0.49814(9) 0.0211(3) Uani d . 1 1 . .
    O O6 1.06737(13) 0.43628(11) 0.54935(14) 0.0466(5) Uani d . 1 1 . .
    H H6 1.0995 0.4851 0.5474 0.056 Uiso calc R 1 1 . .
    O O1W 0.80006(14) 0.07096(12) 0.78315(12) 0.0431(4) Uani d D 1 1 . .
    H H1W 0.8518(18) 0.0432(19) 0.772(2) 0.065 Uiso d D 1 1 . .
    H H2W 0.774(2) 0.050(2) 0.8265(16) 0.065 Uiso d D 1 1 . .
    N N1 0.72198(13) 0.23031(11) 0.72150(11) 0.0240(3) Uani d . 1 1 . .
    H H1A 0.7601 0.1839 0.7413 0.029 Uiso calc R 1 1 . .
    N N2 0.70609(12) 0.35062(10) 0.62171(10) 0.0201(3) Uani d . 1 1 . .
    N N3 0.83084(11) 0.37054(10) 0.50764(10) 0.0193(3) Uani d . 1 1 . .
    N N4 0.69029(12) 0.49778(11) 0.43244(10) 0.0228(3) Uani d . 1 1 . .
    N N5 0.63133(12) 0.51751(10) 0.58109(11) 0.0216(3) Uani d . 1 1 . .
    C C1 0.63930(15) 0.34843(13) 0.83661(13) 0.0234(4) Uani d . 1 1 . .
    C C2 0.61384(14) 0.43168(13) 0.80149(12) 0.0229(4) Uani d . 1 1 . .
    H H2A 0.5839 0.4383 0.7401 0.027 Uiso calc R 1 1 . .
    C C3 0.63269(15) 0.50540(13) 0.85735(13) 0.0254(4) Uani d . 1 1 . .
    H H3A 0.6144 0.5624 0.8337 0.031 Uiso calc R 1 1 . .
    C C4 0.67792(16) 0.49731(14) 0.94734(13) 0.0274(4) Uani d . 1 1 . .
    C C5 0.7032(2) 0.41272(16) 0.97988(15) 0.0376(5) Uani d . 1 1 . .
    H H5A 0.7348 0.4058 1.0407 0.045 Uiso calc R 1 1 . .
    C C6 0.68348(19) 0.33858(15) 0.92605(15) 0.0354(5) Uani d . 1 1 . .
    H H6A 0.7001 0.2814 0.9501 0.042 Uiso calc R 1 1 . .
    C C7 0.70065(18) 0.57723(14) 1.01064(14) 0.0315(4) Uani d . 1 1 . .
    C C8 0.6619(3) 0.66378(17) 0.96631(19) 0.0588(8) Uani d . 1 1 . .
    H H8A 0.5833 0.6609 0.9501 0.088 Uiso calc R 1 1 . .
    H H8B 0.6993 0.6736 0.9110 0.088 Uiso calc R 1 1 . .
    H H8C 0.6783 0.7126 1.0092 0.088 Uiso calc R 1 1 . .
    C C9 0.8239(2) 0.5843(2) 1.03558(19) 0.0508(7) Uani d . 1 1 . .
    H H9A 0.8390 0.6337 1.0779 0.076 Uiso calc R 1 1 . .
    H H9B 0.8607 0.5944 0.9801 0.076 Uiso calc R 1 1 . .
    H H9C 0.8507 0.5292 1.0647 0.076 Uiso calc R 1 1 . .
    C C10 0.6441(2) 0.56343(18) 1.09732(16) 0.0451(6) Uani d . 1 1 . .
    H H10A 0.5657 0.5565 1.0816 0.068 Uiso calc R 1 1 . .
    H H10B 0.6571 0.6148 1.1375 0.068 Uiso calc R 1 1 . .
    H H10C 0.6729 0.5102 1.1288 0.068 Uiso calc R 1 1 . .
    C C11 0.76040(14) 0.27812(12) 0.65145(12) 0.0193(4) Uani d . 1 1 . .
    C C12 0.85494(14) 0.25075(12) 0.61345(12) 0.0194(3) Uani d . 1 1 . .
    C C13 0.88431(14) 0.29866(12) 0.53861(12) 0.0193(3) Uani d . 1 1 . .
    C C14 0.74497(13) 0.39270(12) 0.55183(12) 0.0189(4) Uani d . 1 1 . .
    C C15 0.68504(13) 0.47494(12) 0.51997(12) 0.0192(3) Uani d . 1 1 . .
    C C16 0.63172(15) 0.56851(13) 0.40389(13) 0.0251(4) Uani d . 1 1 . .
    H H16A 0.6321 0.5865 0.3420 0.030 Uiso calc R 1 1 . .
    C C17 0.57088(15) 0.61632(12) 0.46094(14) 0.0249(4) Uani d . 1 1 . .
    H H17A 0.5281 0.6655 0.4395 0.030 Uiso calc R 1 1 . .
    C C18 0.57539(14) 0.58898(12) 0.55099(14) 0.0244(4) Uani d . 1 1 . .
    H H18A 0.5374 0.6222 0.5929 0.029 Uiso calc R 1 1 . .
    C C19 1.01482(14) 0.18540(13) 0.68486(12) 0.0221(4) Uani d . 1 1 . .
    C C20 1.06708(15) 0.10674(13) 0.71295(13) 0.0252(4) Uani d . 1 1 . .
    C C21 1.17366(16) 0.11063(15) 0.75333(13) 0.0301(4) Uani d . 1 1 . .
    H H21A 1.2102 0.0578 0.7729 0.036 Uiso calc R 1 1 . .
    C C22 1.22647(16) 0.19136(16) 0.76497(13) 0.0328(5) Uani d . 1 1 . .
    H H22A 1.2990 0.1936 0.7925 0.039 Uiso calc R 1 1 . .
    C C23 1.17412(16) 0.26824(15) 0.73685(14) 0.0300(4) Uani d . 1 1 . .
    H H23A 1.2105 0.3234 0.7451 0.036 Uiso calc R 1 1 . .
    C C24 1.06718(15) 0.26529(13) 0.69604(12) 0.0245(4) Uani d . 1 1 . .
    H H24A 1.0311 0.3183 0.6762 0.029 Uiso calc R 1 1 . .
    C C25 1.06856(19) -0.05017(16) 0.7061(2) 0.0476(7) Uani d . 1 1 . .
    H H25A 1.0213 -0.0994 0.6847 0.071 Uiso calc R 1 1 . .
    H H25B 1.0954 -0.0601 0.7701 0.071 Uiso calc R 1 1 . .
    H H25C 1.1303 -0.0464 0.6687 0.071 Uiso calc R 1 1 . .
    C C26 1.02013(15) 0.32487(12) 0.43522(12) 0.0233(4) Uani d . 1 1 . .
    H H26A 0.9652 0.3658 0.4056 0.028 Uiso calc R 1 1 . .
    H H26B 1.0502 0.2890 0.3870 0.028 Uiso calc R 1 1 . .
    C C27 1.10957(16) 0.37666(15) 0.48616(15) 0.0323(5) Uani d . 1 1 . .
    H H27A 1.1613 0.3355 0.5195 0.039 Uiso calc R 1 1 . .
    H H27B 1.1498 0.4104 0.4422 0.039 Uiso calc R 1 1 . .
loop_
    _atom_site_aniso_label
    _atom_site_aniso_U_11
    _atom_site_aniso_U_22
    _atom_site_aniso_U_33
    _atom_site_aniso_U_12
    _atom_site_aniso_U_13
    _atom_site_aniso_U_23
    S1 0.0224(2) 0.0212(2) 0.0225(2) -0.00108(16) 0.00979(17) 0.00304(17)
    O1 0.0249(6) 0.0310(7) 0.0278(7) -0.0014(6) 0.0043(5) 0.0023(6)
    O2 0.0328(7) 0.0243(7) 0.0309(7) -0.0008(5) 0.0143(6) 0.0062(6)
    O3 0.0210(6) 0.0199(6) 0.0267(6) 0.0018(5) 0.0055(5) 0.0054(5)
    O4 0.0299(7) 0.0247(7) 0.0424(8) 0.0056(6) 0.0109(6) 0.0106(6)
    O5 0.0216(6) 0.0202(6) 0.0228(6) 0.0026(5) 0.0095(5) 0.0023(5)
    O6 0.0369(8) 0.0366(9) 0.0694(12) -0.0127(7) 0.0228(8) -0.0265(9)
    O1W 0.0474(9) 0.0412(10) 0.0453(10) 0.0189(7) 0.0300(8) 0.0228(8)
    N1 0.0266(8) 0.0201(8) 0.0271(8) 0.0047(6) 0.0125(6) 0.0057(6)
    N2 0.0211(7) 0.0189(7) 0.0209(7) 0.0013(6) 0.0060(6) 0.0008(6)
    N3 0.0213(7) 0.0196(7) 0.0174(7) 0.0011(6) 0.0050(6) 0.0005(6)
    N4 0.0250(7) 0.0230(8) 0.0211(7) 0.0019(6) 0.0056(6) 0.0018(6)
    N5 0.0216(7) 0.0201(7) 0.0238(7) 0.0004(6) 0.0055(6) -0.0004(6)
    C1 0.0250(8) 0.0220(9) 0.0244(9) 0.0010(7) 0.0082(7) 0.0005(7)
    C2 0.0248(8) 0.0247(9) 0.0200(8) 0.0008(7) 0.0070(7) 0.0040(7)
    C3 0.0276(9) 0.0258(9) 0.0238(9) 0.0020(7) 0.0075(7) 0.0051(8)
    C4 0.0318(10) 0.0272(10) 0.0238(9) 0.0008(8) 0.0053(8) -0.0014(8)
    C5 0.0529(13) 0.0321(11) 0.0262(10) 0.0074(10) -0.0055(9) 0.0013(9)
    C6 0.0473(12) 0.0284(11) 0.0295(11) 0.0073(9) -0.0014(9) 0.0056(9)
    C7 0.0409(11) 0.0285(11) 0.0255(10) 0.0000(9) 0.0046(8) -0.0042(9)
    C8 0.105(2) 0.0305(13) 0.0398(14) 0.0115(14) -0.0028(15) -0.0075(11)
    C9 0.0438(13) 0.0553(16) 0.0545(16) -0.0129(12) 0.0121(12) -0.0205(14)
    C10 0.0534(14) 0.0508(15) 0.0335(12) -0.0131(12) 0.0168(11) -0.0133(11)
    C11 0.0226(8) 0.0179(8) 0.0183(8) -0.0028(6) 0.0061(7) -0.0018(7)
    C12 0.0210(8) 0.0168(8) 0.0207(9) 0.0009(6) 0.0040(7) 0.0011(7)
    C13 0.0208(8) 0.0193(8) 0.0184(8) -0.0015(6) 0.0053(6) -0.0020(7)
    C14 0.0206(8) 0.0191(9) 0.0173(8) -0.0012(6) 0.0042(6) -0.0010(7)
    C15 0.0184(7) 0.0183(8) 0.0213(8) -0.0014(6) 0.0045(6) -0.0004(7)
    C16 0.0273(9) 0.0232(9) 0.0247(9) 0.0001(7) 0.0026(7) 0.0051(8)
    C17 0.0222(8) 0.0183(9) 0.0342(10) 0.0006(7) 0.0017(7) 0.0025(8)
    C18 0.0226(8) 0.0187(8) 0.0326(10) 0.0020(7) 0.0062(7) -0.0028(8)
    C19 0.0212(8) 0.0287(10) 0.0175(8) 0.0046(7) 0.0071(7) 0.0034(7)
    C20 0.0258(9) 0.0285(10) 0.0230(9) 0.0068(7) 0.0110(7) 0.0074(8)
    C21 0.0293(9) 0.0401(12) 0.0220(9) 0.0123(8) 0.0078(8) 0.0075(8)
    C22 0.0267(10) 0.0491(13) 0.0226(9) 0.0051(9) 0.0027(8) 0.0023(9)
    C23 0.0277(9) 0.0385(12) 0.0239(10) -0.0031(8) 0.0033(7) -0.0014(9)
    C24 0.0260(9) 0.0296(10) 0.0182(9) 0.0025(7) 0.0046(7) 0.0007(7)
    C25 0.0388(12) 0.0261(11) 0.0796(19) 0.0088(9) 0.0140(12) 0.0183(12)
    C26 0.0282(9) 0.0229(9) 0.0206(9) 0.0027(7) 0.0132(7) 0.0016(7)
    C27 0.0274(9) 0.0297(11) 0.0422(12) -0.0023(8) 0.0163(9) -0.0050(9)
_geom_special_details
;
 All esds (except the esd in the dihedral angle between two l.s. planes)
 are estimated using the full covariance matrix.  The cell esds are taken
 into account individually in the estimation of esds in distances, angles
 and torsion angles; correlations between esds in cell parameters are only
 used when they are defined by crystal symmetry.  An approximate (isotropic)
 treatment of cell esds is used for estimating esds involving l.s. planes.
;
loop_
    _geom_bond_atom_site_label_1
    _geom_bond_atom_site_label_2
    _geom_bond_site_symmetry_2
    _geom_bond_distance
    _geom_bond_publ_flag
    S1 O1 . 1.4324(14) ?
    S1 O2 . 1.4365(14) ?
    S1 N1 . 1.6455(15) ?
    S1 C1 . 1.757(2) ?
    O3 C12 . 1.372(2) ?
    O3 C19 . 1.400(2) ?
    O4 C20 . 1.369(2) ?
    O4 C25 . 1.427(2) ?
    O5 C13 . 1.338(2) ?
    O5 C26 . 1.450(2) ?
    O6 C27 . 1.425(2) ?
    O6 H6 . 0.8400 ?
    O1W H1W . 0.795(16) ?
    O1W H2W . 0.805(16) ?
    N1 C11 . 1.376(2) ?
    N1 H1A . 0.8800 ?
    N2 C14 . 1.333(2) ?
    N2 C11 . 1.338(2) ?
    N3 C13 . 1.331(2) ?
    N3 C14 . 1.333(2) ?
    N4 C16 . 1.338(2) ?
    N4 C15 . 1.339(2) ?
    N5 C15 . 1.329(2) ?
    N5 C18 . 1.337(2) ?
    C1 C6 . 1.386(3) ?
    C1 C2 . 1.386(3) ?
    C2 C3 . 1.392(3) ?
    C2 H2A . 0.9500 ?
    C3 C4 . 1.395(3) ?
    C3 H3A . 0.9500 ?
    C4 C5 . 1.391(3) ?
    C4 C7 . 1.536(3) ?
    C5 C6 . 1.381(3) ?
    C5 H5A . 0.9500 ?
    C6 H6A . 0.9500 ?
    C7 C10 . 1.520(3) ?
    C7 C8 . 1.520(3) ?
    C7 C9 . 1.537(3) ?
    C8 H8A . 0.9800 ?
    C8 H8B . 0.9800 ?
    C8 H8C . 0.9800 ?
    C9 H9A . 0.9800 ?
    C9 H9B . 0.9800 ?
    C9 H9C . 0.9800 ?
    C10 H10A . 0.9800 ?
    C10 H10B . 0.9800 ?
    C10 H10C . 0.9800 ?
    C11 C12 . 1.400(2) ?
    C12 C13 . 1.392(2) ?
    C14 C15 . 1.501(2) ?
    C16 C17 . 1.378(3) ?
    C16 H16A . 0.9500 ?
    C17 C18 . 1.383(3) ?
    C17 H17A . 0.9500 ?
    C18 H18A . 0.9500 ?
    C19 C24 . 1.373(3) ?
    C19 C20 . 1.398(3) ?
    C20 C21 . 1.396(3) ?
    C21 C22 . 1.387(3) ?
    C21 H21A . 0.9500 ?
    C22 C23 . 1.376(3) ?
    C22 H22A . 0.9500 ?
    C23 C24 . 1.401(3) ?
    C23 H23A . 0.9500 ?
    C24 H24A . 0.9500 ?
    C25 H25A . 0.9800 ?
    C25 H25B . 0.9800 ?
    C25 H25C . 0.9800 ?
    C26 C27 . 1.499(3) ?
    C26 H26A . 0.9900 ?
    C26 H26B . 0.9900 ?
    C27 H27A . 0.9900 ?
    C27 H27B . 0.9900 ?
loop_
    _geom_angle_atom_site_label_1
    _geom_angle_atom_site_label_2
    _geom_angle_atom_site_label_3
    _geom_angle_site_symmetry_1
    _geom_angle_site_symmetry_3
    _geom_angle
    _geom_angle_publ_flag
    O1 S1 O2 . . 119.06(9) ?
    O1 S1 N1 . . 110.81(8) ?
    O2 S1 N1 . . 102.75(8) ?
    O1 S1 C1 . . 109.13(9) ?
    O2 S1 C1 . . 108.18(9) ?
    N1 S1 C1 . . 106.09(9) ?
    C12 O3 C19 . . 117.36(14) ?
    C20 O4 C25 . . 116.32(16) ?
    C13 O5 C26 . . 118.20(14) ?
    C27 O6 H6 . . 109.5 ?
    H1W O1W H2W . . 110(2) ?
    C11 N1 S1 . . 125.60(13) ?
    C11 N1 H1A . . 117.2 ?
    S1 N1 H1A . . 117.2 ?
    C14 N2 C11 . . 116.05(15) ?
    C13 N3 C14 . . 115.46(15) ?
    C16 N4 C15 . . 115.93(16) ?
    C15 N5 C18 . . 116.21(16) ?
    C6 C1 C2 . . 120.54(18) ?
    C6 C1 S1 . . 118.11(15) ?
    C2 C1 S1 . . 121.29(15) ?
    C1 C2 C3 . . 119.15(17) ?
    C1 C2 H2A . . 120.4 ?
    C3 C2 H2A . . 120.4 ?
    C2 C3 C4 . . 121.41(18) ?
    C2 C3 H3A . . 119.3 ?
    C4 C3 H3A . . 119.3 ?
    C5 C4 C3 . . 117.74(19) ?
    C5 C4 C7 . . 119.46(18) ?
    C3 C4 C7 . . 122.81(19) ?
    C6 C5 C4 . . 121.77(19) ?
    C6 C5 H5A . . 119.1 ?
    C4 C5 H5A . . 119.1 ?
    C5 C6 C1 . . 119.39(19) ?
    C5 C6 H6A . . 120.3 ?
    C1 C6 H6A . . 120.3 ?
    C10 C7 C8 . . 109.1(2) ?
    C10 C7 C4 . . 109.08(18) ?
    C8 C7 C4 . . 112.58(18) ?
    C10 C7 C9 . . 109.1(2) ?
    C8 C7 C9 . . 108.1(2) ?
    C4 C7 C9 . . 108.85(18) ?
    C7 C8 H8A . . 109.5 ?
    C7 C8 H8B . . 109.5 ?
    H8A C8 H8B . . 109.5 ?
    C7 C8 H8C . . 109.5 ?
    H8A C8 H8C . . 109.5 ?
    H8B C8 H8C . . 109.5 ?
    C7 C9 H9A . . 109.5 ?
    C7 C9 H9B . . 109.5 ?
    H9A C9 H9B . . 109.5 ?
    C7 C9 H9C . . 109.5 ?
    H9A C9 H9C . . 109.5 ?
    H9B C9 H9C . . 109.5 ?
    C7 C10 H10A . . 109.5 ?
    C7 C10 H10B . . 109.5 ?
    H10A C10 H10B . . 109.5 ?
    C7 C10 H10C . . 109.5 ?
    H10A C10 H10C . . 109.5 ?
    H10B C10 H10C . . 109.5 ?
    N2 C11 N1 . . 118.65(15) ?
    N2 C11 C12 . . 121.54(16) ?
    N1 C11 C12 . . 119.81(17) ?
    O3 C12 C13 . . 123.34(16) ?
    O3 C12 C11 . . 119.96(16) ?
    C13 C12 C11 . . 116.46(16) ?
    N3 C13 O5 . . 121.38(15) ?
    N3 C13 C12 . . 122.68(16) ?
    O5 C13 C12 . . 115.93(16) ?
    N2 C14 N3 . . 127.63(17) ?
    N2 C14 C15 . . 115.81(15) ?
    N3 C14 C15 . . 116.56(15) ?
    N5 C15 N4 . . 126.42(17) ?
    N5 C15 C14 . . 116.86(16) ?
    N4 C15 C14 . . 116.71(15) ?
    N4 C16 C17 . . 122.46(18) ?
    N4 C16 H16A . . 118.8 ?
    C17 C16 H16A . . 118.8 ?
    C16 C17 C18 . . 116.55(17) ?
    C16 C17 H17A . . 121.7 ?
    C18 C17 H17A . . 121.7 ?
    N5 C18 C17 . . 122.32(17) ?
    N5 C18 H18A . . 118.8 ?
    C17 C18 H18A . . 118.8 ?
    C24 C19 C20 . . 120.89(18) ?
    C24 C19 O3 . . 123.86(17) ?
    C20 C19 O3 . . 115.26(17) ?
    O4 C20 C21 . . 124.53(18) ?
    O4 C20 C19 . . 116.62(17) ?
    C21 C20 C19 . . 118.85(19) ?
    C22 C21 C20 . . 120.29(19) ?
    C22 C21 H21A . . 119.9 ?
    C20 C21 H21A . . 119.9 ?
    C23 C22 C21 . . 120.24(19) ?
    C23 C22 H22A . . 119.9 ?
    C21 C22 H22A . . 119.9 ?
    C22 C23 C24 . . 120.1(2) ?
    C22 C23 H23A . . 120.0 ?
    C24 C23 H23A . . 120.0 ?
    C19 C24 C23 . . 119.65(19) ?
    C19 C24 H24A . . 120.2 ?
    C23 C24 H24A . . 120.2 ?
    O4 C25 H25A . . 109.5 ?
    O4 C25 H25B . . 109.5 ?
    H25A C25 H25B . . 109.5 ?
    O4 C25 H25C . . 109.5 ?
    H25A C25 H25C . . 109.5 ?
    H25B C25 H25C . . 109.5 ?
    O5 C26 C27 . . 109.51(15) ?
    O5 C26 H26A . . 109.8 ?
    C27 C26 H26A . . 109.8 ?
    O5 C26 H26B . . 109.8 ?
    C27 C26 H26B . . 109.8 ?
    H26A C26 H26B . . 108.2 ?
    O6 C27 C26 . . 111.16(16) ?
    O6 C27 H27A . . 109.4 ?
    C26 C27 H27A . . 109.4 ?
    O6 C27 H27B . . 109.4 ?
    C26 C27 H27B . . 109.4 ?
    H27A C27 H27B . . 108.0 ?
loop_
    _geom_torsion_atom_site_label_1
    _geom_torsion_atom_site_label_2
    _geom_torsion_atom_site_label_3
    _geom_torsion_atom_site_label_4
    _geom_torsion_site_symmetry_1
    _geom_torsion_site_symmetry_2
    _geom_torsion_site_symmetry_3
    _geom_torsion_site_symmetry_4
    _geom_torsion
    _geom_torsion_publ_flag
    O1 S1 N1 C11 . . . . 47.22(18) ?
    O2 S1 N1 C11 . . . . 175.43(16) ?
    C1 S1 N1 C11 . . . . -71.10(18) ?
    O1 S1 C1 C6 . . . . 150.77(16) ?
    O2 S1 C1 C6 . . . . 19.86(18) ?
    N1 S1 C1 C6 . . . . -89.80(17) ?
    O1 S1 C1 C2 . . . . -26.27(17) ?
    O2 S1 C1 C2 . . . . -157.18(15) ?
    N1 S1 C1 C2 . . . . 93.16(16) ?
    C6 C1 C2 C3 . . . . -0.3(3) ?
    S1 C1 C2 C3 . . . . 176.65(13) ?
    C1 C2 C3 C4 . . . . 0.9(3) ?
    C2 C3 C4 C5 . . . . -0.4(3) ?
    C2 C3 C4 C7 . . . . 179.51(17) ?
    C3 C4 C5 C6 . . . . -0.7(3) ?
    C7 C4 C5 C6 . . . . 179.4(2) ?
    C4 C5 C6 C1 . . . . 1.2(4) ?
    C2 C1 C6 C5 . . . . -0.7(3) ?
    S1 C1 C6 C5 . . . . -177.78(18) ?
    C5 C4 C7 C10 . . . . -55.2(3) ?
    C3 C4 C7 C10 . . . . 124.9(2) ?
    C5 C4 C7 C8 . . . . -176.5(2) ?
    C3 C4 C7 C8 . . . . 3.7(3) ?
    C5 C4 C7 C9 . . . . 63.8(3) ?
    C3 C4 C7 C9 . . . . -116.1(2) ?
    C14 N2 C11 N1 . . . . -177.91(16) ?
    C14 N2 C11 C12 . . . . 2.5(3) ?
    S1 N1 C11 N2 . . . . 2.0(3) ?
    S1 N1 C11 C12 . . . . -178.44(14) ?
    C19 O3 C12 C13 . . . . 68.0(2) ?
    C19 O3 C12 C11 . . . . -117.88(18) ?
    N2 C11 C12 O3 . . . . -179.54(16) ?
    N1 C11 C12 O3 . . . . 0.9(3) ?
    N2 C11 C12 C13 . . . . -5.0(3) ?
    N1 C11 C12 C13 . . . . 175.48(16) ?
    C14 N3 C13 O5 . . . . 177.48(16) ?
    C14 N3 C13 C12 . . . . -1.6(3) ?
    C26 O5 C13 N3 . . . . 15.6(2) ?
    C26 O5 C13 C12 . . . . -165.22(15) ?
    O3 C12 C13 N3 . . . . 178.87(16) ?
    C11 C12 C13 N3 . . . . 4.5(3) ?
    O3 C12 C13 O5 . . . . -0.3(3) ?
    C11 C12 C13 O5 . . . . -174.61(16) ?
    C11 N2 C14 N3 . . . . 0.7(3) ?
    C11 N2 C14 C15 . . . . -178.84(15) ?
    C13 N3 C14 N2 . . . . -1.2(3) ?
    C13 N3 C14 C15 . . . . 178.36(15) ?
    C18 N5 C15 N4 . . . . 1.6(3) ?
    C18 N5 C15 C14 . . . . -177.86(15) ?
    C16 N4 C15 N5 . . . . -2.9(3) ?
    C16 N4 C15 C14 . . . . 176.55(15) ?
    N2 C14 C15 N5 . . . . 26.1(2) ?
    N3 C14 C15 N5 . . . . -153.49(16) ?
    N2 C14 C15 N4 . . . . -153.35(16) ?
    N3 C14 C15 N4 . . . . 27.0(2) ?
    C15 N4 C16 C17 . . . . 1.1(3) ?
    N4 C16 C17 C18 . . . . 1.7(3) ?
    C15 N5 C18 C17 . . . . 1.6(3) ?
    C16 C17 C18 N5 . . . . -3.1(3) ?
    C12 O3 C19 C24 . . . . 2.1(2) ?
    C12 O3 C19 C20 . . . . -177.61(15) ?
    C25 O4 C20 C21 . . . . -15.3(3) ?
    C25 O4 C20 C19 . . . . 165.06(19) ?
    C24 C19 C20 O4 . . . . -179.91(16) ?
    O3 C19 C20 O4 . . . . -0.2(2) ?
    C24 C19 C20 C21 . . . . 0.4(3) ?
    O3 C19 C20 C21 . . . . -179.89(15) ?
    O4 C20 C21 C22 . . . . -179.81(18) ?
    C19 C20 C21 C22 . . . . -0.2(3) ?
    C20 C21 C22 C23 . . . . 0.1(3) ?
    C21 C22 C23 C24 . . . . -0.2(3) ?
    C20 C19 C24 C23 . . . . -0.5(3) ?
    O3 C19 C24 C23 . . . . 179.80(16) ?
    C22 C23 C24 C19 . . . . 0.4(3) ?
    C13 O5 C26 C27 . . . . 90.58(19) ?
    O5 C26 C27 O6 . . . . -65.8(2) ?
loop_
    _geom_hbond_atom_site_label_D
    _geom_hbond_atom_site_label_H
    _geom_hbond_atom_site_label_A
    _geom_hbond_site_symmetry_A
    _geom_hbond_distance_DH
    _geom_hbond_distance_HA
    _geom_hbond_distance_DA
    _geom_hbond_angle_DHA
    O6 H6 N3 3_766 0.84 2.51 3.317(2) 162
    O6 H6 N4 3_766 0.84 2.60 3.141(2) 124
    O1W H1W O4 . 0.795(16) 2.297(19) 3.013(2) 150(3)
    O1W H2W N4 4_566 0.805(16) 2.071(16) 2.873(2) 174(3)
    N1 H1A O1W . 0.88 1.87 2.721(2) 163
_iucr_refine_instructions_details
;
TITL    hsy-500_twin1_hklf4 in P2(1)/c
CELL 1.54184  12.339256  15.123840  14.698845  90.0000  95.0371  90.0000
ZERR    4.00   0.000406   0.000627   0.000407   0.0000   0.0028   0.0000
LATT  1
SYMM -X, 0.50000+Y, 0.50000-Z
SFAC    C   H   N   O   S
UNIT   108 124  20  28   4
temp -150
l.s. 8
acta 135
conf
bond $h
htab O6 N3_$1
eqiv $1 [ -x+2, -y+1, -z+1 ]
htab O6 N4_$1
htab O1W O4
htab O1W N4_$2
eqiv $2 [ x, -y+1/2, z+1/2 ]
htab N1 O1W
dfix 0.82 o1w h1w o1w h2w
dfix 1.297 h1w h2w
omit     0 -10  -6
omit     1 -11  -6
omit     3  -1   1
omit     1   6   0
omit    -5   2   2
WGHT    0.118500
BASF   0.43114
FVAR       5.29349
S1    5    0.610877    0.252457    0.771448    11.00000    0.02241    0.02123 =
         0.02247    0.00304    0.00979   -0.00108
O1    4    0.521365    0.269555    0.704987    11.00000    0.02488    0.03098 =
         0.02777    0.00225    0.00433   -0.00142
O2    4    0.604216    0.179329    0.833069    11.00000    0.03276    0.02429 =
         0.03092    0.00619    0.01435   -0.00084
O3    4    0.908107    0.175737    0.645202    11.00000    0.02100    0.01993 =
         0.02666    0.00541    0.00552    0.00183
O4    4    1.008332    0.030456    0.698832    11.00000    0.02987    0.02472 =
         0.04241    0.01061    0.01091    0.00563
O5    4    0.969444    0.267494    0.498145    11.00000    0.02164    0.02023 =
         0.02279    0.00226    0.00950    0.00263
O6    4    1.067372    0.436281    0.549354    11.00000    0.03692    0.03663 =
         0.06941   -0.02650    0.02277   -0.01271
AFIX 147
H6    2    1.099502    0.485120    0.547391    11.00000   -1.20000
AFIX   0
O1W   4    0.800061    0.070960    0.783154    11.00000    0.04740    0.04117 =
         0.04532    0.02278    0.02999    0.01886
H1W   2    0.851810    0.043234    0.771600    11.00000   -1.50000
H2W   2    0.773861    0.049882    0.826522    11.00000   -1.50000
N1    3    0.721981    0.230307    0.721498    11.00000    0.02660    0.02005 =
         0.02710    0.00574    0.01247    0.00474
AFIX  43
H1A   2    0.760100    0.183897    0.741276    11.00000   -1.20000
AFIX   0
N2    3    0.706089    0.350618    0.621710    11.00000    0.02115    0.01888 =
         0.02092    0.00080    0.00598    0.00130
N3    3    0.830838    0.370543    0.507642    11.00000    0.02130    0.01963 =
         0.01741    0.00049    0.00502    0.00108
N4    3    0.690292    0.497776    0.432437    11.00000    0.02502    0.02297 =
         0.02111    0.00182    0.00555    0.00189
N5    3    0.631327    0.517515    0.581092    11.00000    0.02158    0.02014 =
         0.02380   -0.00040    0.00553    0.00042
C1    1    0.639299    0.348430    0.836610    11.00000    0.02501    0.02200 =
         0.02438    0.00050    0.00819    0.00097
C2    1    0.613838    0.431683    0.801488    11.00000    0.02484    0.02471 =
         0.02000    0.00395    0.00702    0.00079
AFIX  43
H2A   2    0.583908    0.438337    0.740088    11.00000   -1.20000
AFIX   0
C3    1    0.632695    0.505401    0.857352    11.00000    0.02763    0.02582 =
         0.02381    0.00512    0.00746    0.00205
AFIX  43
H3A   2    0.614374    0.562444    0.833693    11.00000   -1.20000
AFIX   0
C4    1    0.677922    0.497306    0.947340    11.00000    0.03176    0.02716 =
         0.02380   -0.00140    0.00531    0.00081
C5    1    0.703170    0.412719    0.979881    11.00000    0.05291    0.03214 =
         0.02616    0.00130   -0.00552    0.00744
AFIX  43
H5A   2    0.734798    0.405764    1.040748    11.00000   -1.20000
AFIX   0
C6    1    0.683476    0.338584    0.926051    11.00000    0.04730    0.02845 =
         0.02947    0.00564   -0.00143    0.00725
AFIX  43
H6A   2    0.700053    0.281384    0.950102    11.00000   -1.20000
AFIX   0
C7    1    0.700650    0.577227    1.010642    11.00000    0.04091    0.02847 =
         0.02554   -0.00422    0.00465    0.00003
C8    1    0.661933    0.663778    0.966308    11.00000    0.10453    0.03047 =
         0.03976   -0.00747   -0.00280    0.01154
AFIX 137
H8A   2    0.583260    0.660909    0.950103    11.00000   -1.50000
H8B   2    0.699296    0.673642    0.911046    11.00000   -1.50000
H8C   2    0.678287    0.712570    1.009200    11.00000   -1.50000
AFIX   0
C9    1    0.823937    0.584251    1.035583    11.00000    0.04379    0.05530 =
         0.05455   -0.02047    0.01208   -0.01290
AFIX 137
H9A   2    0.839047    0.633681    1.077914    11.00000   -1.50000
H9B   2    0.860725    0.594371    0.980067    11.00000   -1.50000
H9C   2    0.850653    0.529181    1.064671    11.00000   -1.50000
AFIX   0
C10   1    0.644064    0.563430    1.097321    11.00000    0.05337    0.05084 =
         0.03346   -0.01330    0.01682   -0.01307
AFIX 137
H10A  2    0.565695    0.556467    1.081589    11.00000   -1.50000
H10B  2    0.657074    0.614756    1.137496    11.00000   -1.50000
H10C  2    0.672940    0.510171    1.128761    11.00000   -1.50000
AFIX   0
C11   1    0.760404    0.278124    0.651453    11.00000    0.02258    0.01791 =
         0.01827   -0.00175    0.00608   -0.00279
C12   1    0.854943    0.250748    0.613451    11.00000    0.02096    0.01684 =
         0.02070    0.00109    0.00396    0.00090
C13   1    0.884311    0.298656    0.538614    11.00000    0.02083    0.01927 =
         0.01836   -0.00203    0.00532   -0.00146
C14   1    0.744972    0.392703    0.551834    11.00000    0.02057    0.01910 =
         0.01735   -0.00103    0.00421   -0.00120
C15   1    0.685044    0.474942    0.519965    11.00000    0.01844    0.01831 =
         0.02133   -0.00037    0.00452   -0.00138
C16   1    0.631716    0.568510    0.403886    11.00000    0.02730    0.02320 =
         0.02472    0.00508    0.00262    0.00009
AFIX  43
H16A  2    0.632058    0.586461    0.341976    11.00000   -1.20000
AFIX   0
C17   1    0.570884    0.616323    0.460940    11.00000    0.02221    0.01827 =
         0.03416    0.00248    0.00166    0.00060
AFIX  43
H17A  2    0.528074    0.665516    0.439517    11.00000   -1.20000
AFIX   0
C18   1    0.575390    0.588975    0.550993    11.00000    0.02263    0.01871 =
         0.03262   -0.00281    0.00618    0.00198
AFIX  43
H18A  2    0.537385    0.622156    0.592931    11.00000   -1.20000
AFIX   0
C19   1    1.014815    0.185402    0.684863    11.00000    0.02116    0.02868 =
         0.01749    0.00342    0.00707    0.00456
C20   1    1.067081    0.106737    0.712948    11.00000    0.02576    0.02847 =
         0.02303    0.00740    0.01101    0.00676
C21   1    1.173656    0.110633    0.753332    11.00000    0.02927    0.04009 =
         0.02204    0.00753    0.00784    0.01227
AFIX  43
H21A  2    1.210195    0.057777    0.772935    11.00000   -1.20000
AFIX   0
C22   1    1.226466    0.191361    0.764970    11.00000    0.02669    0.04911 =
         0.02255    0.00231    0.00266    0.00505
AFIX  43
H22A  2    1.299028    0.193562    0.792457    11.00000   -1.20000
AFIX   0
C23   1    1.174121    0.268242    0.736845    11.00000    0.02770    0.03847 =
         0.02393   -0.00143    0.00328   -0.00311
AFIX  43
H23A  2    1.210518    0.323391    0.745094    11.00000   -1.20000
AFIX   0
C24   1    1.067179    0.265290    0.696044    11.00000    0.02601    0.02964 =
         0.01822    0.00065    0.00456    0.00246
AFIX  43
H24A  2    1.031101    0.318279    0.676226    11.00000   -1.20000
AFIX   0
C25   1    1.068563   -0.050174    0.706142    11.00000    0.03876    0.02610 =
         0.07962    0.01832    0.01397    0.00881
AFIX 137
H25A  2    1.021312   -0.099371    0.684726    11.00000   -1.50000
H25B  2    1.095448   -0.060104    0.770053    11.00000   -1.50000
H25C  2    1.130285   -0.046412    0.668666    11.00000   -1.50000
AFIX   0
C26   1    1.020133    0.324873    0.435218    11.00000    0.02820    0.02292 =
         0.02061    0.00162    0.01315    0.00265
AFIX  23
H26A  2    0.965238    0.365814    0.405586    11.00000   -1.20000
H26B  2    1.050192    0.288994    0.387019    11.00000   -1.20000
AFIX   0
C27   1    1.109569    0.376662    0.486164    11.00000    0.02741    0.02968 =
         0.04223   -0.00497    0.01625   -0.00230
AFIX  23
H27A  2    1.161250    0.335453    0.519482    11.00000   -1.20000
H27B  2    1.149774    0.410381    0.442199    11.00000   -1.20000
HKLF 5
REM     hsy-500_twin1_hklf4 in P2(1)/c
REM R1 =  0.0550 for   7477 Fo > 4sig(Fo)  and  0.0700 for all   9563 data
REM    373 parameters refined using      3 restraints
END
WGHT      0.1186      0.0000
REM Highest difference peak  0.444,  deepest hole -0.768,  1-sigma level  0.073
Q1    1   0.5767  0.6368  0.9951  11.00000  0.05    0.44
Q2    1   0.6389  0.3021  0.8138  11.00000  0.05    0.43
Q3    1   0.6233  0.2530  0.9048  11.00000  0.05    0.35
Q4    1   0.6074  0.2507  0.6187  11.00000  0.05    0.29
Q5    1   1.0429  0.4837  0.5348  11.00000  0.05    0.28
Q6    1   0.4036  0.6663  0.4852  11.00000  0.05    0.27
Q7    1   0.8235  0.2771  0.6391  11.00000  0.05    0.26
Q8    1   0.6964  0.5359  0.9833  11.00000  0.05    0.24
Q9    1   0.5217  0.2963  0.6622  11.00000  0.05    0.24
Q10   1   1.0348  0.1498  0.7363  11.00000  0.05    0.24
Q11   1   0.6374  0.2069  0.8213  11.00000  0.05    0.24
Q12   1   0.6351  0.4899  1.1267  11.00000  0.05    0.23
Q13   1   0.6083  0.4830  0.6026  11.00000  0.05    0.23
Q14   1   0.9031  0.1727  0.4993  11.00000  0.05    0.23
Q15   1   0.7164  0.1724  0.9189  11.00000  0.05    0.22
Q16   1   1.0567  0.2590  0.4067  11.00000  0.05    0.22
Q17   1   0.8477  0.7186  1.0805  11.00000  0.05    0.22
Q18   1   0.8427  0.6121  0.8668  11.00000  0.05    0.22
Q19   1   0.6407  0.3778  0.8183  11.00000  0.05    0.22
Q20   1   0.8645  0.2630  0.5766  11.00000  0.05    0.22
;
