# Supplementary material for: Bosentan monohydrate
Source: Acta Crystallogr Sect E Struct Rep Online. 2012 Dec 5;69(Pt 1):o12–3. doi: 10.1107/S1600536812048969 (PMC3588285; doi:10.1107/S1600536812048969)
Supplement: Supplementary file 2 [file e-69-00o12-Isup2.hkl]

# 
# h,k,l, Fc-squared, Fo-squared, sigma(Fo-squared) and status flag 
# 
data_I
_shelx_title '    hsy-500_twin1_hklf4 in P2(1)/c' 
_shelx_refln_list_code          4 
_shelx_F_calc_maximum      198.90 
_exptl_crystal_F_000      1200.00 
_reflns_d_resolution_high  0.7941 
 
loop_ 
 _symmetry_equiv_pos_as_xyz 
 'x, y, z' 
 '-x, y+1/2, -z+1/2' 
 '-x, -y, -z' 
 'x, -y-1/2, z-1/2' 
 
_cell_length_a    12.3393 
_cell_length_b    15.1238 
_cell_length_c    14.6988 
_cell_angle_alpha  90.000 
_cell_angle_beta   95.037 
_cell_angle_gamma  90.000 
 
_shelx_F_squared_multiplier     1.000 
 
loop_ 
 _refln_index_h 
 _refln_index_k 
 _refln_index_l 
 _refln_F_squared_calc 
 _refln_F_squared_meas 
 _refln_F_squared_sigma 
 _refln_observed_status 
   0   0   2      227.36      296.64      5.60 o 
   0   0   4    21316.64    16327.08     56.58 o 
   0   0   6       22.11       55.59      4.20 o 
   0   0   6     7191.35     7034.57     67.63 o 
   0   0   8      166.39      162.02     13.08 o 
   0   0  10        7.06       -1.47     10.46 o 
   0   0  12      103.52      111.62     13.34 o 
   0   0  12      199.92      157.14     15.64 o 
   0   0  14      644.42      641.92     26.00 o 
   0   0  16      363.50      353.63     19.91 o 
   0   1   1     2268.39     2196.40      9.23 o 
   0   1  -2     2407.53     2310.84     14.21 o 
   0   1  -3     6307.96     5800.10     23.97 o 
   0   1   4      255.66      280.36      5.09 o 
   0   1  -5     1434.31     1548.71      9.70 o 
   0   1   6       58.35       54.70      4.85 o 
   0   1   6      988.79     1114.05     19.55 o 
   0   1   7      544.71      638.27     12.73 o 
   0  -1   8      434.60      351.17     13.43 o 
   0   1   9       23.87       14.35      7.40 o 
   0  -1  10      203.18      200.49     12.02 o 
   0  -1  11       31.41       34.13      6.91 o 
   0   1  12      483.33      417.98     13.53 o 
   0  -1  12      523.01      447.13     13.15 o 
   0  -1  13      394.29      370.70     11.39 o 
   0  -1  14     1167.79     1064.16     17.13 o 
   0  -1  15       54.46       53.56      7.37 o 
   0   1  16      197.97      188.24      9.57 o 
   0  -1  17      176.09      175.98      8.21 o 
   0   2   0     2360.84     2179.90     17.94 o 
   0   2  -1      350.29      353.44      5.26 o 
   0   2   2    14987.94    12247.94     30.98 o 
   0  -2   3     8739.28     7991.53     17.88 o 
   0   2  -4      995.89      972.03     11.28 o 
   0  -2   5      210.75      210.54      5.01 o 
   0   2  -6      311.97      309.43      7.13 o 
   0   2   6      703.84      695.87     11.53 o 
   0   2   7     1193.33     1577.26     18.14 o 
   0  -2   8     2124.65     1968.17     31.64 o 
   0   2   9       42.47       55.63      6.65 o 
   0  -2  10       30.84       15.90      9.48 o 
   0  -2  11      398.23      364.97      8.40 o 
   0  -2  12       29.68       38.04      7.56 o 
   0   2  12      316.33      288.09     13.47 o 
   0  -2  13       75.89       65.38      6.48 o 
   0   2  14      281.76      262.22      9.83 o 
   0  -2  15        0.92        8.06      7.85 o 
   0   2  16       18.04       18.65      6.77 o 
   0  -2  16      484.73      501.09     22.07 o 
   0   2  17        0.46       -2.06      5.77 o 
   0   3   1     1008.89      896.28     10.21 o 
   0   3   2     3380.96     3082.08     19.07 o 
   0   3   3      186.51      218.10      5.37 o 
   0   3  -4     1415.07     1582.00     16.95 o 
   0   3  -5     1376.72     1330.53     15.96 o 
   0   3   6     1002.03     1082.44     14.93 o 
   0   3   7      461.56      563.26     13.71 o 
   0   3   8        4.84        5.64     10.10 o 
   0   3   9      168.71      142.85     13.50 o 
   0   3  10       20.16       16.14     14.22 o 
   0   3  11       57.11       65.02      6.06 o 
   0   3  12      546.27      471.08     18.02 o 
   0  -3  12      556.00      510.14     13.22 o 
   0  -3  13      148.47      152.57      7.21 o 
   0  -3  14      781.45      756.20     16.07 o 
   0   3  15       22.39       24.82     13.89 o 
   0  -3  15       54.85       48.60      7.66 o 
   0  -3  16      285.64      329.75     16.38 o 
   0   3  16      410.84      411.76     13.13 o 
   0   3  17      127.36      135.12      9.87 o 
   0   4   0     4800.54     3993.71     35.33 o 
   0   4  -1      804.05      744.34     10.93 o 
   0   4  -2     9892.00     8661.74     37.30 o 
   0   4  -3     2234.07     2081.75     18.55 o 
   0   4  -4      210.37      134.94      7.03 o 
   0   4   5       59.64       44.16      3.78 o 
   0   4   6     2891.81     3255.67     29.26 o 
   0   4   7      720.08      698.02     28.03 o 
   0   4   8        2.73       15.11      9.30 o 
   0   4   9      144.26      112.56     13.08 o 
   0   4  10      145.07      117.92     15.56 o 
   0  -4  11        4.93        0.95      6.58 o 
   0   4  12       20.64       53.03     13.08 o 
   0  -4  12      706.30      683.69     15.64 o 
   0   4  13      365.46      374.17      9.94 o 
   0   4  14      352.12      333.12     10.42 o 
   0  -4  15        7.02       17.99      7.57 o 
   0  -4  16       36.50       53.65      6.88 o 
   0   4  16      729.11      690.22     24.13 o 
   0   4  17        8.01       16.33      7.87 o 
   0   5  -1       97.88       80.34      6.16 o 
   0   5   1      172.06      161.24      9.00 o 
   0   5   2       60.59       73.39      4.37 o 
   0   5   3       68.42       69.91      4.27 o 
   0   5  -4      113.55      129.99      5.70 o 
   0   5   5      291.58      335.34     10.50 o 
   0   5   6      466.43      492.40     13.01 o 
   0   5   7       37.51       35.73     10.58 o 
   0   5   8       87.00       54.81     10.78 o 
   0   5   9      145.87      141.51     15.11 o 
   0  -5  10     1220.77     1114.90     20.26 o 
   0   5  11      349.65      318.07      9.51 o 
   0   5  12       86.57      104.20     12.72 o 
   0   5  12      948.47      954.05     17.78 o 
   0   5  13      143.66      149.48      6.70 o 
   0  -5  14      455.53      437.29     11.77 o 
   0   5  15      374.69      405.18     10.92 o 
   0  -5  16       20.49       34.63      8.45 o 
   0   5  16      115.29      119.47     13.04 o 
   0   5  17       24.84       25.50      8.38 o 
   0   6   0     5814.82     5542.65     53.22 o 
   0   6   1        3.95       -0.87      4.51 o 
   0   6  -1        6.94        1.50      5.80 o 
   0   6  -2     2186.60     2073.69     23.16 o 
   0   6  -3       27.62       31.87      3.61 o 
   0   6  -4    10117.72     9906.98     51.67 o 
   0   6  -5      537.55      629.44     18.68 o 
   0   6   6      874.65     1115.16     21.26 o 
   0   6   7      734.73     1011.13     37.64 o 
   0   6   8      772.70      669.23     31.17 o 
   0   6   9       23.23       25.33     17.51 o 
   0   6  10     1180.34     1057.84     16.77 o 
   0   6  11      190.54      203.82      8.02 o 
   0   6  12      390.07      374.48     21.63 o 
   0   6  12      605.00      593.93     17.46 o 
   0   6  13      236.64      221.19      8.98 o 
   0  -6  14       39.87       29.78      7.14 o 
   0  -6  15       11.82       17.77      8.55 o 
   0  -6  16      150.57      139.63     10.46 o 
   0   6  16      314.86      320.76     15.19 o 
   0   7  -1        0.03        2.37      5.04 o 
   0   7   1        0.05        3.43      6.35 o 
   0   7  -2      277.15      307.98     10.16 o 
   0   7   3     1173.87     1169.61     19.39 o 
   0   7   4        2.29        3.83      4.24 o 
   0   7  -5       16.56        6.29      7.52 o 
   0   7  -6      267.91      326.24     14.57 o 
   0   7   7      297.09      338.62     23.85 o 
   0   7   8      446.33      441.56     27.15 o 
   0  -7   9      522.71      496.22     13.88 o 
   0  -7  10     1016.62      847.30     18.77 o 
   0   7  11      465.51      441.92     12.23 o 
   0   7  12       19.49       43.17     10.77 o 
   0  -7  12      299.52      281.76     12.92 o 
   0   7  13      147.21      148.81      7.34 o 
   0   7  14      270.92      314.55     10.03 o 
   0  -7  15       81.01       72.68      8.48 o 
   0  -7  16        0.44        1.59      6.97 o 
   0   7  16      426.99      440.72     17.04 o 
   0   8   0      792.36      866.23     25.44 o 
   0   8   1      856.31      870.15     18.51 o 
   0   8   2       27.83       35.71      4.83 o 
   0   8  -3      139.31      125.68      7.21 o 
   0   8   4     1194.59     1159.69     21.30 o 
   0   8  -5        4.69        7.39      8.82 o 
   0   8   6      278.83      207.32     19.99 o 
   0   8  -6      943.12     1315.41     32.56 o 
   0   8   7      674.67      547.74     30.43 o 
   0   8   8      941.41      858.73     39.03 o 
   0  -8   8     1150.90     1523.19     36.87 o 
   0  -8   9        6.72       -1.54      8.54 o 
   0   8  10        1.38       -2.16      8.70 o 
   0   8  11        0.08       -0.72      8.48 o 
   0   8  12        0.16       15.40     10.00 o 
   0  -8  12      161.75      157.45     15.23 o 
   0   8  13      262.38      287.99     12.39 o 
   0  -8  14      262.82      242.86     12.24 o 
   0  -8  15       31.33       45.55     10.26 o 
   0  -8  16       35.91       33.14      6.78 o 
   0   9   1     3481.61     3564.77     39.43 o 
   0   9  -2      144.47      139.30      8.27 o 
   0   9  -3      138.51      117.23      7.78 o 
   0   9  -4       47.95       64.42      9.32 o 
   0   9  -5      337.13      327.00     17.42 o 
   0   9   6       82.52       35.85     20.63 o 
   0   9  -6      157.49      269.89     17.40 o 
   0   9   7      654.62      772.29     38.22 o 
   0   9   8      133.37       90.96     24.55 o 
   0  -9   8      207.05      197.85     18.25 o 
   0  -9   9       38.39       30.70      8.86 o 
   0   9  10      192.33      185.29     10.39 o 
   0  -9  11      235.01      214.38     10.96 o 
   0   9  12      664.29      580.41     26.26 o 
   0  -9  12      665.84      608.16     27.03 o 
   0  -9  13       16.72       21.17      7.72 o 
   0  -9  14      419.47      395.80     18.02 o 
   0  -9  15       91.75      107.97      9.83 o 
   0  -9  16      151.84      173.61      8.56 o 
   0  10   0      835.44      793.70     28.55 o 
   0  10  -1      679.98      689.78     19.07 o 
   0  10   2     1743.86     1686.14     29.23 o 
   0  10   3      113.25       82.68      7.85 o 
   0  10  -4       35.50       30.92     11.06 o 
   0  10  -5      129.03      140.42     14.35 o 
   0  10   6       75.44       68.96     22.66 o 
   0 -10   6     1313.74     1459.63     26.16 o 
   0  10   7      475.87      425.36     12.54 o 
   0 -10   8      685.60      847.85     21.96 o 
   0 -10   9      354.83      299.26     12.73 o 
   0 -10  10      698.93      635.46     18.67 o 
   0 -10  11       61.43       58.93      7.15 o 
   0  10  12        0.08       -2.02      9.75 o 
   0 -10  12       51.84       54.85     12.87 o 
   0  10  13      180.32      200.99      9.90 o 
   0 -10  14       56.42       42.84      6.94 o 
   0 -10  15       34.93       36.04      9.34 o 
   0  11   1     1091.04     1152.27     25.87 o 
   0  11  -2       94.77       79.94     10.99 o 
   0  11   2      166.59      116.07     16.88 o 
   0 -11   3      168.24      121.49      9.24 o 
   0 -11   4      549.75      491.36     16.14 o 
   0  11  -5      449.55      409.70     21.48 o 
   0 -11   5     1426.73     1508.51     38.41 o 
   0  11   6     2110.90      944.90     44.27 o 
   0 -11   6     2263.28     2126.93     45.96 o 
   0 -11   7     1750.77     1764.04     28.78 o 
   0 -11   8      115.31      121.46     12.06 o 
   0  11   9      283.80      281.87     12.58 o 
   0 -11   9      284.60      325.49     22.17 o 
   0  11  10      157.76      143.49      9.00 o 
   0  11  11       34.94       36.74      7.23 o 
   0  11  12      111.36       95.98     10.76 o 
   0 -11  12      116.03       92.39     12.62 o 
   0  11  13       18.92       20.75      6.70 o 
   0 -11  14       76.11       84.30      7.25 o 
   0 -12   0     5894.73     5612.71     54.61 o 
   0 -12  -1     6245.71     6500.29     41.54 o 
   0  12  -2       25.84       34.14     15.28 o 
   0 -12  -2       45.43       42.44     14.97 o 
   0 -12   3        1.04       10.63      9.67 o 
   0  12  -4       27.61       22.06     10.73 o 
   0 -12   5      148.42      118.64     12.41 o 
   0 -12   6      999.92     1022.04     32.77 o 
   0 -12   7      445.10      452.08     21.46 o 
   0  12   8       37.65       40.33     12.44 o 
   0 -12   8       40.29       49.56     13.22 o 
   0 -12   9      301.84      283.64     11.91 o 
   0 -12   9      384.97      363.44     22.12 o 
   0 -12  10      120.31      134.43      9.08 o 
   0 -12  11       37.56       35.45      6.67 o 
   0  12  12        1.19        8.91      8.73 o 
   0 -12  12      485.99      553.28     19.86 o 
   0 -12  13        3.89       -3.34     26.27 o 
   0 -12  14      106.96      109.59      7.07 o 
   0 -13   1      250.55      210.81     10.67 o 
   0 -13   2       12.18        0.93     12.97 o 
   0 -13  -2       21.41        4.28     21.14 o 
   0 -13   3      666.24      669.25     27.80 o 
   0 -13   4      329.91      268.77     18.53 o 
   0 -13   5     1898.06     1410.28     46.88 o 
   0 -13   6      197.77      169.49     13.40 o 
   0 -13   7      184.00      148.91     13.07 o 
   0  13   8       21.68       22.65     11.99 o 
   0 -13   8      112.17       92.10     13.49 o 
   0  13   9      109.13      115.29      8.29 o 
   0 -13   9      109.79       62.55     17.43 o 
   0 -13  10        1.04       -1.65      7.26 o 
   0 -13  11      135.78      165.59      7.80 o 
   0  13  12      297.97      266.92     12.94 o 
   0 -13  12      299.34      310.33     14.64 o 
   0 -14   0      405.12      374.59     20.86 o 
   0 -14  -1       92.80       87.57      9.98 o 
   0 -14  -2     1342.88     1250.29     25.46 o 
   0 -14   3      499.33      443.37     23.24 o 
   0 -14   4      338.62      276.79     18.37 o 
   0 -14   5       70.50       54.03     13.95 o 
   0 -14   6       60.52       55.05     11.18 o 
   0  14   7       88.57       79.68      8.26 o 
   0  14   8       19.40       16.40     11.66 o 
   0 -14   8      110.18      109.58      9.08 o 
   0  14   9       15.71       18.93     10.51 o 
   0 -14   9       15.78        9.18     14.00 o 
   0  14 -10       38.63       48.73      6.93 o 
   0  14  11        2.32        6.08      8.81 o 
   0 -15   1       19.85       13.96      8.54 o 
   0  15   2        9.23       -0.33     10.87 o 
   0 -15   3        2.06        7.60     10.50 o 
   0 -15   4      441.23      426.95     22.06 o 
   0 -15   5      257.73      210.08     20.45 o 
   0 -15   6      100.68       99.94     10.42 o 
   0  15   7       98.04      103.99      7.76 o 
   0  15   8      216.87      214.86     11.94 o 
   0 -15   8      253.80      276.87      9.96 o 
   0  15   9      104.32       77.95     10.30 o 
   0  15 -10      184.85      179.22      7.08 o 
   0 -16   0     1059.08     1102.63     22.40 o 
   0  16   1        0.08       -4.74      7.11 o 
   0 -16   2      166.76      187.53      9.63 o 
   0 -16   3       47.66       36.57      9.46 o 
   0 -16   4       66.94       45.20      8.96 o 
   0 -16   5      272.40      219.16     19.06 o 
   0 -16   6      412.34      436.37     18.88 o 
   0 -16   7       24.64       16.39      6.21 o 
   0  16  -8       53.96       61.52     10.68 o 
   0  16  -9      177.63      182.60      8.26 o 
   0  17  -1      116.20      129.13      5.94 o 
   0 -17   2       74.48       67.09      8.34 o 
   0  17  -3      101.60      112.72      9.92 o 
   0 -17   3      178.60      137.99     12.32 o 
   0  17  -4      102.05       99.23      9.68 o 
   0 -17   4      201.39      172.61     13.46 o 
   0 -17   5      142.66      136.17      7.78 o 
   0  17  -6      441.71      521.27     11.94 o 
   0  17  -7       17.54       16.77      5.60 o 
   0  18   0        5.44       11.69      9.93 o 
   0  18  -1       45.67       46.53     10.55 o 
   0  18  -2       48.45       46.30     11.24 o 
   0  18  -3       62.79       62.05      7.53 o 
   0 -18   4       98.18      104.18      5.37 o 
   0 -18   5      107.61       98.88      5.76 o 
  -1   0  16      291.12      273.34     15.13 o 
  -1   0  16      511.76      435.73     20.86 o 
  -1   0  14       44.77       58.25      8.44 o 
  -1   0  12      456.87      465.54     27.44 o 
  -1   0  12      803.13      768.66     26.80 o 
  -1   0  10       13.12       16.44     12.39 o 
  -1   0   8      135.46      125.47     12.66 o 
  -1   0   6     9476.27     7655.07     74.35 o 
  -1   0   4       17.27       20.94      2.73 o 
  -1   0   2        3.80        6.24      1.68 o 
   1   0   0      522.36      508.50      7.26 o 
   1   0   2       70.33       67.09      2.89 o 
   1   0   4     8533.63     7742.89     49.67 o 
   1   0   6     1193.03     1466.88     19.86 o 
   1   0   8      758.21      789.56     27.67 o 
   1   0  10     1423.97     1441.40     42.40 o 
   1   0  12      157.53      116.22     21.77 o 
   1   0  12      164.53      146.69     12.37 o 
   1   0  14      542.08      509.68     15.91 o 
   1   0  16      727.24      720.67     25.72 o 
   1   0  18       19.41       23.01      7.33 o 
  -1  -1  17       13.28       15.52      5.59 o 
  -1  -1  16      437.63      465.90     13.17 o 
  -1   1  16      769.30      735.78     18.54 o 
  -1   1  15        8.01        8.78      9.08 o 
  -1   1  15       14.08       16.26      8.79 o 
  -1   1  14     1458.45     1280.10     17.91 o 
  -1  -1  13       66.98       54.42      6.38 o 
  -1  -1  12      327.96      351.35     10.23 o 
  -1  -1  12      576.52      590.66     13.57 o 
  -1  -1  11       39.03       45.48      6.78 o 
  -1   1  10        3.91        2.82      7.23 o 
  -1  -1   9      280.13      306.59     13.75 o 
  -1  -1   8       78.25       71.51      6.92 o 
  -1   1   7      434.33      573.50     16.03 o 
  -1   1   6     1227.69     1339.85     13.34 o 
  -1  -1   6     1271.91     1191.89     21.42 o 
  -1   1   5      442.11      445.13      5.41 o 
  -1   1   4     8041.44     8057.55     24.31 o 
  -1   1   3     1820.10     1834.29      9.34 o 
  -1   1   2      877.42      958.73      7.56 o 
  -1   1   1      561.38      517.69      4.81 o 
  -1   1   0    12408.86    10992.42     35.84 o 
  -1   1  -1     1474.94     1489.06      8.97 o 
   1  -1   2     7841.97     6685.30     22.22 o 
   1   1   3     2560.56     2563.17     16.13 o 
   1   1   4      452.94      352.13      6.63 o 
   1  -1   5       90.52      131.46      4.07 o 
  -1   1  -6      216.67      251.19      7.69 o 
   1   1   6     3101.53     3413.88     21.14 o 
   1   1   7     3440.94     4110.20     30.40 o 
   1   1   8       29.85       26.42      5.35 o 
   1   1   9      422.01      397.29     15.15 o 
   1   1  10       39.37       28.61      9.47 o 
   1  -1  11        2.14       -1.06      6.57 o 
   1   1  12       18.57       36.81     20.71 o 
   1  -1  12      697.91      646.43     15.89 o 
   1  -1  13      145.80      137.15      7.06 o 
   1  -1  14      166.19      151.49      7.20 o 
   1  -1  15      131.74      148.00      8.06 o 
   1   1  16        9.83        9.63      6.00 o 
   1   1  17      160.31      158.69      7.86 o 
   1   1  18       95.83       99.81      9.88 o 
  -1   2  17        6.65        9.66      7.92 o 
  -1   2  16      106.99       91.78      5.37 o 
  -1   2  15       15.09       11.14      9.00 o 
  -1  -2  15       26.53       20.75      8.25 o 
  -1   2  14      533.27      479.69     11.07 o 
  -1  -2  13       98.29       85.11      6.22 o 
  -1  -2  12      667.71      646.95     16.08 o 
  -1  -2  12     1173.76     1202.45     19.43 o 
  -1   2  11       70.94       59.14      5.81 o 
  -1   2  10        1.33        9.49      8.28 o 
  -1  -2   9      430.73      439.29     16.37 o 
  -1  -2   8      111.59       99.83      8.15 o 
  -1  -2   7     1391.39     1455.14     25.88 o 
  -1   2   6      517.07      560.14     11.32 o 
  -1   2   6      753.50      660.00     16.21 o 
  -1   2   5      346.96      363.66      4.86 o 
  -1  -2   4      847.10      880.50      6.50 o 
   1   2  -3      753.63      761.62      7.64 o 
   1   2  -2     3628.94     3351.48     16.19 o 
   1   2  -1     1114.52     1036.27      9.42 o 
  -1   2   0     1774.12     1671.63     12.30 o 
  -1   2  -1     8849.13     8394.19     40.21 o 
  -1   2  -2    21805.79    17714.54     61.43 o 
  -1   2  -3       82.55       70.94      3.64 o 
   1   2   4     3969.47     3427.80     20.60 o 
   1   2   5       28.24       42.29      2.81 o 
  -1   2  -6       74.14      110.14      4.24 o 
   1  -2   7     2081.48     2805.29     26.05 o 
   1  -2   8      334.58      296.51     12.53 o 
   1   2   9        8.78        8.46      7.27 o 
   1   2  10       28.03       30.41     14.73 o 
   1  -2  11       51.73       56.83      6.30 o 
   1   2  12       49.77       43.53     12.24 o 
   1   2  12      219.43      185.88      9.40 o 
   1   2  13      281.27      239.61      9.02 o 
   1  -2  14      956.96      917.85     17.63 o 
   1  -2  15      139.94      102.38      6.59 o 
   1  -2  16      478.36      490.48     14.69 o 
   1  -2  17       72.90       55.79      5.88 o 
   1   2  18      471.21      536.30     15.13 o 
  -1   3  17        5.74        0.94      7.81 o 
  -1   3  16      976.73     1016.05     16.01 o 
  -1   3  16     1716.97     1680.84     37.91 o 
  -1  -3  15       85.26      101.31     12.69 o 
  -1   3  15      149.88      130.22      7.65 o 
  -1   3  14      449.50      466.92     10.97 o 
  -1  -3  13       99.24       82.03      6.11 o 
  -1   3  12       16.08        4.57      8.83 o 
  -1  -3  12       28.26       14.86      9.96 o 
  -1  -3  11      171.43      166.23      5.48 o 
  -1   3  10      103.31       93.79     14.20 o 
  -1   3   9       93.92       87.52     12.98 o 
  -1  -3   8      180.92      202.58     11.08 o 
  -1   3   7      457.87      453.87     15.32 o 
  -1   3   6     1179.50     1133.48     21.87 o 
  -1   3   5      634.04      602.91      7.46 o 
  -1   3   4      810.95      786.75      8.91 o 
  -1   3   3      776.21      815.86      9.90 o 
   1   3  -2      636.38      581.66      8.39 o 
  -1   3   1      124.25      128.44      4.15 o 
  -1   3   0     9509.85     8291.48     32.31 o 
  -1   3  -1     2843.17     2655.48     18.84 o 
  -1   3  -2      102.06      116.27      6.07 o 
  -1   3  -3     7514.09     6938.18     45.24 o 
  -1   3  -4       79.19       81.80      4.48 o 
   1   3   5     1674.62     1551.58     18.71 o 
   1   3   6      607.58      612.80     12.49 o 
   1   3   7     3393.54     4349.87     40.26 o 
   1   3   8      288.25      294.50     18.40 o 
   1   3   9      220.65      199.92     16.75 o 
   1   3  10      697.86      683.13     30.45 o 
   1  -3  11      175.56      167.03      6.48 o 
   1  -3  12      155.84      152.22      9.20 o 
   1   3  12      188.19      189.82     11.96 o 
   1   3  13      286.23      317.73      9.14 o 
   1   3  14      257.95      245.06      9.23 o 
   1   3  15      121.76      124.29      7.44 o 
   1  -3  16       11.82       18.48      6.37 o 
   1   3  17        7.35        8.98      7.92 o 
  -1   4  17       91.11       96.68      8.50 o 
  -1  -4  16        1.22       -6.25      7.36 o 
  -1   4  16        2.14        4.46     11.91 o 
  -1   4  15       28.98       34.82      7.51 o 
  -1  -4  14     1082.53     1003.54     15.55 o 
  -1  -4  13       12.94       12.08      6.20 o 
  -1  -4  12      523.78      482.48     16.28 o 
  -1  -4  12      920.74      896.82     16.86 o 
  -1  -4  11      836.40      844.75     10.93 o 
  -1   4  10      412.76      396.92     25.31 o 
  -1   4   9      563.49      480.80     27.13 o 
  -1   4   8      117.08       98.02     11.79 o 
  -1   4   7      609.58      705.04     28.84 o 
   1   4  -6     3144.39     3711.78     29.47 o 
  -1  -4   5      371.33      461.39      6.26 o 
   1   4  -4       24.99       14.08      2.56 o 
  -1   4   3      489.28      497.29      9.14 o 
   1   4  -2     1798.51     1641.52     16.35 o 
  -1   4   1       61.61       62.99      3.65 o 
   1   4   0      729.15      639.38     10.40 o 
   1   4   1       50.00       52.46      3.49 o 
   1   4   2      933.94      957.68     13.21 o 
  -1   4  -3     1539.69     1503.79     23.64 o 
   1   4   4     1362.40     1264.86     18.10 o 
   1   4   5      206.27      219.53      7.97 o 
  -1   4  -6     1604.90     1997.08     24.43 o 
   1   4   7      554.55      525.49     23.86 o 
   1   4   8       37.76       40.56     11.59 o 
   1   4   9      301.87      280.58     20.89 o 
   1   4  10       32.43       23.67     14.56 o 
   1  -4  11       90.00       71.55      6.43 o 
   1   4  12      345.76      283.75     19.00 o 
   1  -4  12      362.35      356.86     12.21 o 
   1   4  13     1197.15     1240.67     18.11 o 
   1  -4  14     1173.47     1134.04     19.13 o 
   1  -4  15       67.50       60.32      7.44 o 
   1   4  16      284.79      319.05      8.65 o 
   1   4  17        0.19        2.11      7.81 o 
  -1  -5  17       57.28       57.99      8.50 o 
  -1  -5  16      454.61      466.70     12.93 o 
  -1   5  16      799.14      826.24     24.34 o 
  -1   5  15      260.67      265.74     11.22 o 
  -1  -5  14        3.17        6.06      6.22 o 
  -1  -5  13       43.79       43.41      6.09 o 
  -1   5  12      552.67      546.70     17.25 o 
  -1  -5  12      971.53     1084.11     18.62 o 
  -1  -5  11      861.04      835.05     11.92 o 
  -1   5  10      351.89      331.14      9.60 o 
  -1   5   9        7.51       -4.82     12.82 o 
  -1   5   8      150.95      126.48     13.86 o 
  -1   5   7       49.16       42.10     10.73 o 
   1   5  -6      566.46      740.46     15.09 o 
  -1   5   5      188.08      210.36      6.32 o 
   1   5  -4    10366.19     9971.11     45.74 o 
  -1   5   3       79.49       66.40      4.24 o 
  -1   5   2     1705.33     1512.77     17.85 o 
   1   5  -1       99.67       77.53      6.13 o 
  -1   5   1      179.56      147.97      8.48 o 
   1   5   0      193.79      149.28      5.95 o 
   1   5   1      105.42       86.57      4.68 o 
  -1   5  -2     4329.55     3813.56     29.09 o 
  -1   5  -3     4813.21     4602.00     45.48 o 
  -1   5  -4      594.99      517.25     15.85 o 
  -1   5  -5      142.20      164.68      7.76 o 
   1   5   6     1961.06     2465.69     29.11 o 
   1   5   7     1188.66     1576.04     42.30 o 
   1   5   8      834.96      698.56     30.09 o 
   1   5   9        0.50       -8.89     15.64 o 
   1   5  10      285.12      280.42      8.69 o 
   1   5  11      252.02      255.10      9.06 o 
   1   5  12       62.70       50.55     11.84 o 
   1  -5  12      155.03      116.78     11.74 o 
   1  -5  13      312.40      280.15     10.21 o 
   1   5  14       33.01       35.77      5.97 o 
   1  -5  15      255.33      248.24     11.55 o 
   1  -5  16        1.32        0.63      7.78 o 
   1   5  16      227.78      237.72     15.99 o 
   1   5  17       11.32       10.23      7.95 o 
  -1  -6  17      180.65      203.22      9.33 o 
  -1   6  16       54.88       49.75      6.35 o 
  -1   6  16       96.47      115.63     13.61 o 
  -1   6  15      130.02      141.47      9.09 o 
  -1   6  14      157.05      183.78      9.67 o 
  -1   6  13        0.03       -0.91      7.26 o 
  -1   6  12       78.31       53.33     10.45 o 
  -1  -6  12      137.66      115.16     11.15 o 
  -1   6  11       20.33       14.90      6.69 o 
  -1   6  10      736.13      744.85     14.03 o 
  -1   6   9        4.60       23.81     16.35 o 
  -1   6   8     1107.69      868.04     36.45 o 
  -1   6   7      969.45      937.59     36.77 o 
  -1   6   6      831.35      837.40     18.13 o 
   1   6  -5      303.50      301.98      9.14 o 
   1   6  -4     2848.59     2952.30     27.88 o 
  -1   6   3      489.72      520.54     11.78 o 
   1   6  -2      416.15      345.14      9.80 o 
  -1   6   1        3.17       10.70      4.46 o 
   1   6  -1        9.73       13.90      5.63 o 
   1   6   1       12.27        9.93      4.06 o 
   1   6   2     3068.52     2857.93     27.78 o 
  -1   6  -3       33.38       29.95      5.39 o 
  -1   6  -4      880.89      855.36     22.15 o 
   1   6   5      189.30      162.40      8.27 o 
   1   6   6      141.40      150.23      9.04 o 
   1   6   7      473.60      562.62     26.78 o 
   1   6   8     1202.26     1001.01     37.78 o 
   1   6   9     1112.07      980.45     38.99 o 
   1  -6  10      806.74      712.53     13.92 o 
   1  -6  11      162.36      147.91      7.54 o 
   1   6  12       47.94       48.75     13.26 o 
   1   6  12      212.37      196.59     11.70 o 
   1   6  13        2.85       10.89      6.20 o 
   1   6  14      235.19      204.70      8.62 o 
   1  -6  15       16.57       32.78      8.25 o 
   1  -6  16        9.25       15.15      7.50 o 
   1   6  16       48.39       48.29     12.62 o 
  -1  -7  16      149.93      136.61      9.89 o 
  -1   7  15       84.62       94.64      9.03 o 
  -1   7  14      206.99      187.25      9.51 o 
  -1   7  13       56.32       61.03      6.91 o 
  -1   7  12      628.18      498.93     25.12 o 
  -1   7  12     1104.27     1133.38     23.25 o 
  -1  -7  11      101.43       92.45      8.65 o 
  -1  -7  10      946.60      814.86     18.57 o 
  -1   7   9      184.39      160.07      8.28 o 
  -1   7   8      621.41      529.41     29.73 o 
  -1   7   7      356.92      319.61     24.23 o 
  -1   7   6      338.87      540.29     16.00 o 
   1   7  -5      267.57      244.27      8.89 o 
  -1   7   4      696.97      689.62     14.85 o 
   1   7  -3      887.40      921.32     17.16 o 
   1   7  -2      522.35      514.49     13.00 o 
   1   7  -1     2222.79     2033.32     35.60 o 
  -1   7   1     2429.00     2118.36     40.45 o 
   1   7   0      130.03      124.88      6.69 o 
  -1   7  -1     1956.71     1825.56     24.44 o 
   1   7   2      400.24      454.02     12.29 o 
  -1   7  -3       25.05       26.52      5.19 o 
  -1   7  -4        3.38        8.15      6.58 o 
  -1   7  -5       87.00       76.80      8.06 o 
   1   7   6     1398.66     1799.89     29.36 o 
   1   7   7      429.01      657.72     30.96 o 
   1   7   8     1308.91     1168.28     42.84 o 
   1  -7   9       14.47       13.99     11.36 o 
   1  -7  10      251.69      281.68      9.34 o 
   1  -7  11       66.96       63.32      6.98 o 
   1   7  12      114.26       88.57     12.95 o 
   1   7  12      116.24      108.60     11.75 o 
   1   7  13      186.12      180.57      8.30 o 
   1   7  14        6.95        7.58      6.21 o 
   1  -7  15       38.47       30.46      8.35 o 
   1  -7  16       20.13       19.18      5.74 o 
  -1   8  16        1.49       -2.58      5.50 o 
  -1  -8  15       19.63       22.60     10.60 o 
  -1  -8  14        6.88        8.62      8.02 o 
  -1   8  13       38.57       43.63      7.41 o 
  -1   8  12       60.37       58.45      9.88 o 
  -1  -8  12      106.12       90.78     14.36 o 
  -1  -8  11       12.23        9.11      7.86 o 
  -1   8  10     1331.51     1251.73     26.22 o 
  -1   8   9      282.14      283.48     11.12 o 
  -1   8   8      276.41      198.67     21.39 o 
  -1  -8   8      989.90     1167.52     33.71 o 
  -1   8   7      537.68      700.43     35.57 o 
  -1   8   6      876.51      612.99     35.33 o 
   1   8  -6     1087.83     1580.37     34.52 o 
  -1   8   5      177.57      208.17      9.04 o 
  -1   8   4        7.42        1.92      5.52 o 
   1   8  -3       83.27       75.20      6.00 o 
   1   8  -2      150.80       83.40      5.98 o 
   1   8  -1        9.13       16.81      6.50 o 
  -1   8   0     2055.01     1937.47     27.05 o 
  -1   8  -1        0.05        2.29      5.30 o 
   1   8   1        6.94       17.86      9.57 o 
   1   8   2      668.16      606.09     15.47 o 
  -1   8  -3      300.78      318.53     16.50 o 
  -1   8  -4      129.44      139.18     11.41 o 
  -1   8  -5        1.43        1.72      9.06 o 
   1   8   6      203.82      124.89     14.47 o 
  -1   8  -6      363.97      450.71     20.55 o 
   1   8   7       65.99       60.12     16.65 o 
   1  -8   8      316.67      263.05     13.08 o 
   1  -8   9      503.51      496.79     17.28 o 
   1  -8  10      533.07      492.82     16.61 o 
   1  -8  11      182.81      184.99     10.26 o 
   1   8  12     1492.20     1294.83     40.89 o 
   1   8  12     2391.57     2512.65     33.97 o 
   1  -8  13      163.35      183.52      7.97 o 
   1  -8  14      452.86      487.98     11.74 o 
   1  -8  15      200.15      242.13     14.51 o 
  -1  -9  16       18.12       22.14      6.45 o 
  -1  -9  15       29.32       38.48      9.59 o 
  -1  -9  14      193.71      180.96     12.27 o 
  -1  -9  13       52.05       50.10      8.72 o 
  -1   9  12       59.46       54.03     11.09 o 
  -1  -9  12      104.52       79.77     13.11 o 
  -1   9  11      106.51       86.23      7.93 o 
  -1  -9  10       82.15       68.76      8.80 o 
  -1  -9   9       10.68        8.59      8.82 o 
  -1   9   8       97.22       66.20     12.71 o 
  -1  -9   8      198.30      218.45     18.72 o 
  -1   9   7      839.41      868.53     23.41 o 
  -1   9   6       98.92       47.47     17.70 o 
   1   9  -6      161.46      246.59     16.49 o 
  -1   9   5      221.29      219.11     10.12 o 
   1   9  -4       22.56        8.97      7.17 o 
   1   9  -3      672.16      680.16     17.43 o 
   1   9  -2        0.70       -2.37      5.80 o 
   1   9  -1      251.27      279.46     11.86 o 
   1   9   0     2521.49     2321.88     31.95 o 
   1   9   1      230.34      259.13     11.58 o 
  -1   9  -2        7.37        8.17      8.85 o 
  -1   9  -3        3.26        1.71      9.14 o 
  -1   9  -4      572.26      503.21     21.95 o 
  -1   9  -5       63.27       62.19     11.80 o 
   1   9   6      171.87      110.07     20.01 o 
  -1   9  -6      278.05      352.67     19.28 o 
   1   9   7     1313.78     1260.72     20.33 o 
   1   9   8     2681.51     2055.92     58.75 o 
   1  -9   8     2735.85     3519.69     55.90 o 
   1  -9   9      700.96      689.72     25.86 o 
   1   9  10        3.85        5.22      8.57 o 
   1  -9  11        0.64       11.41      8.03 o 
   1   9  12      205.26      168.86     14.35 o 
   1  -9  12      292.18      262.81     16.25 o 
   1  -9  13       95.93       99.16      8.09 o 
   1  -9  14       82.42       74.77      6.25 o 
   1  -9  15       53.24       51.26      9.21 o 
  -1 -10  15      318.98      410.67     14.92 o 
  -1 -10  14      546.60      629.82     21.16 o 
  -1  10  13       10.71       12.95      7.01 o 
  -1  10  12      163.80      157.66     13.69 o 
  -1 -10  12      287.95      329.07     18.24 o 
  -1  10  11       26.23       15.91      7.63 o 
  -1  10  10       24.52       32.91      8.11 o 
  -1 -10   9      280.31      231.44     11.46 o 
  -1  10   8      109.91      110.31     14.27 o 
  -1 -10   8      566.39      547.44     16.67 o 
  -1 -10   7      360.91      349.59     11.64 o 
  -1  10   6     1633.88      703.79     39.72 o 
  -1 -10   6     1691.06     1651.72     29.71 o 
   1  10  -5      431.38      407.12     19.98 o 
   1  10  -4      325.17      331.54     13.39 o 
   1  10  -3      251.65      238.84     11.62 o 
   1  10  -2      915.77      803.74     20.39 o 
  -1  10   1      201.07      249.18     12.07 o 
  -1  10   0       40.02       19.51      6.36 o 
  -1  10  -1      200.68      232.49     11.70 o 
  -1  10  -2      938.54      845.04     29.70 o 
  -1  10  -3       43.80       29.31     11.13 o 
  -1  10  -4        3.35       -5.82     12.72 o 
  -1  10  -5        5.08        5.54     19.91 o 
   1  10   6      350.08      191.80     24.59 o 
  -1  10  -6      369.96      414.51     14.69 o 
   1 -10   7     1448.10     1381.61     22.02 o 
   1 -10   8      263.20      247.62     13.93 o 
   1 -10   9        0.05        6.97     12.67 o 
   1 -10  10       26.45       18.95      8.16 o 
   1 -10  11      154.99      135.58      9.03 o 
   1  10  12       95.46       80.04     10.95 o 
   1 -10  12      112.90       96.38     12.89 o 
   1  10  13       11.72       19.34      8.03 o 
   1 -10  14       95.22      109.74      8.85 o 
   1 -10  15       36.73       53.11      8.91 o 
  -1 -11  15      223.66      254.62      9.65 o 
  -1 -11  14      473.03      495.90     16.75 o 
  -1 -11  13       46.08       53.94      8.36 o 
  -1  11  12       86.86       95.79     10.78 o 
  -1 -11  12      152.69      163.15     12.84 o 
  -1 -11  11       83.40       83.71      7.16 o 
  -1 -11  10      238.22      208.01     10.62 o 
  -1  11   9        1.06        0.99      9.17 o 
  -1 -11   9      216.15      263.57     21.89 o 
  -1  11   8      148.24      152.06     13.57 o 
  -1 -11   8      150.49      188.37     11.53 o 
  -1 -11   7     1359.49     1261.79     24.82 o 
  -1  11   6      201.05       77.87     25.99 o 
  -1 -11   6     1800.87     2058.43     31.34 o 
  -1 -11   5     1630.05     1767.65     41.34 o 
  -1  11   4        6.77        9.05      8.76 o 
  -1 -11   3       36.08       31.38      8.22 o 
   1  11  -2     1682.05     1585.25     42.81 o 
  -1  11   2     3707.51     3491.95     63.23 o 
  -1  11   1      609.34      774.04     21.66 o 
  -1  11   0     1063.94      955.62     23.49 o 
  -1  11  -1      645.49      715.46     29.45 o 
  -1  11  -2     2672.50     2376.01     52.12 o 
  -1  11  -3       76.09       83.10      9.03 o 
   1 -11   4        7.84        8.00     10.16 o 
   1 -11   5      239.03      182.05     15.37 o 
   1  11   6      343.16      140.24     30.97 o 
   1 -11   6      410.56      474.43     16.64 o 
   1 -11   7      591.02      689.22     17.68 o 
   1 -11   8      539.92      599.85     17.21 o 
   1 -11   9        2.92       -9.76      9.76 o 
   1 -11  10      103.50       93.57      8.04 o 
   1 -11  11       36.19       34.50      7.02 o 
   1  11  12       93.50       88.52     10.94 o 
   1 -11  12       94.32      125.55     11.37 o 
   1 -11  13      252.11      307.09     10.72 o 
   1 -11  14        3.70       13.46      7.64 o 
  -1 -12  14       91.76      104.27      6.41 o 
  -1 -12  13        0.11       -3.57     10.52 o 
  -1  12  12      146.77      156.15     11.71 o 
  -1 -12  12      258.00      276.21     15.04 o 
  -1  12  11       13.34       10.70      6.65 o 
  -1  12  10       29.98       31.51      7.88 o 
  -1  12   9      109.69       94.79      8.60 o 
  -1 -12   9      338.45      338.55     20.37 o 
  -1  12   8        3.49       -9.99     13.89 o 
  -1 -12   8       32.02       37.67     11.20 o 
  -1  12   7      586.85      591.13     14.06 o 
  -1 -12   6     1122.84     1048.28     33.45 o 
  -1 -12   5      149.07      111.84     14.28 o 
  -1 -12   4      509.01      421.98     20.81 o 
  -1  12   3       16.22       15.24     10.24 o 
  -1 -12   2      827.25      723.14     17.93 o 
  -1 -12   1        8.88       10.70      9.21 o 
   1 -12   0     2258.95     2207.93     27.52 o 
  -1 -12  -1        9.22        2.72     10.29 o 
   1 -12   2       33.41       34.23     13.80 o 
  -1 -12  -2      641.18      623.55     21.45 o 
   1 -12   3       99.83      104.60     10.26 o 
  -1  12  -4      501.96      465.43     16.27 o 
   1 -12   5      682.84      698.88     27.53 o 
   1 -12   6      350.72      241.23     15.98 o 
   1 -12   7     1018.83     1044.17     32.49 o 
   1 -12   8      188.18      234.33     11.29 o 
   1 -12   9        4.15        8.28      8.68 o 
   1 -12   9      196.17      182.99     18.96 o 
   1  12  10       18.13        3.36      7.97 o 
   1 -12  11        0.12        9.32      6.71 o 
   1  12  12       98.12      106.57     10.06 o 
   1 -12  12      223.42      266.81     13.33 o 
   1  12  13       46.65       46.33      6.45 o 
  -1 -13  13       87.82      108.43      8.14 o 
  -1 -13  12       58.72       70.51     11.71 o 
  -1  13  11       25.27       23.52      6.70 o 
  -1  13  10       26.36       25.18      7.48 o 
  -1 -13   9        0.86       -2.90      8.19 o 
  -1 -13   9       83.57       81.33     17.60 o 
  -1  13   8      119.40      100.56     12.82 o 
  -1 -13   8      135.83      149.73     10.78 o 
  -1  13   7      166.05      137.95      9.46 o 
  -1 -13   6      151.41      125.41     11.63 o 
  -1 -13   5     2492.22     2136.78     51.50 o 
  -1 -13   4      473.98      417.93     22.24 o 
  -1  13   3      674.06      681.74     18.39 o 
  -1 -13   2      279.37      289.10     17.54 o 
   1 -13  -2      615.61      657.75     24.93 o 
   1 -13  -1      506.55      487.37     15.98 o 
  -1 -13   0      153.18      134.81      9.74 o 
  -1 -13  -1      420.95      449.21     15.52 o 
   1 -13   2      655.39      592.61     17.74 o 
   1 -13   3        1.67       -3.24     12.22 o 
   1 -13   4      533.88      508.53     24.03 o 
   1 -13   5     1346.84     1234.38     37.79 o 
   1 -13   6      144.90      142.25     12.38 o 
   1 -13   7       44.76       42.71     11.79 o 
   1  13   8      448.60      394.88     21.87 o 
   1 -13   8      471.16      479.97     16.62 o 
   1  13   9       32.43       23.61     10.94 o 
   1 -13   9      254.20      257.92     18.29 o 
   1  13  10       32.27       27.13      7.56 o 
   1 -13  11       13.69        9.76      6.80 o 
   1  13  12       56.04       93.74      8.10 o 
   1 -13  12      422.22      557.23     14.94 o 
  -1 -14  11       12.49       19.26     10.16 o 
  -1  14  10      372.46      413.46     10.64 o 
  -1  14   9        0.10       -2.47     11.73 o 
  -1 -14   9       12.00        6.75     15.48 o 
  -1  14   8      119.78      141.47     12.80 o 
  -1 -14   8      134.49      138.35     11.54 o 
  -1 -14   7       99.25      100.07     11.03 o 
  -1 -14   6       56.67       55.86     10.73 o 
  -1 -14   5       61.10       25.92     15.50 o 
  -1 -14   4      883.70      820.20     30.61 o 
  -1 -14   3       62.39       46.56      9.24 o 
  -1  14   2       95.31       81.19     10.63 o 
   1 -14  -1       41.23       34.85      9.42 o 
  -1 -14   0      313.64      319.04     13.28 o 
  -1 -14  -1       34.14       28.44     10.59 o 
   1 -14   2       81.94       60.02     12.88 o 
   1 -14   3       17.08       20.02     10.90 o 
   1 -14   4       13.64        5.64     11.42 o 
   1 -14   5       74.87       51.59     15.37 o 
   1 -14   6       62.55       78.99     11.19 o 
   1 -14   7      428.04      379.68     18.90 o 
   1  14   8        5.46       13.10     10.56 o 
   1 -14   8       19.20       21.97      9.38 o 
  -1  14  -9        0.19        5.13      7.29 o 
   1  14  10        0.55        4.23      8.86 o 
   1  14  11       13.85        8.34      8.28 o 
   1  15 -10      164.55      137.43      9.51 o 
  -1 -15   9      142.39      109.89     12.54 o 
  -1 -15   8      213.08      241.81     13.95 o 
  -1 -15   7       75.64       74.78      9.65 o 
  -1 -15   6      132.10      129.46     12.38 o 
  -1 -15   5      339.67      331.55     18.76 o 
  -1 -15   4      586.81      550.47     24.94 o 
  -1 -15   3      350.50      304.11     20.33 o 
   1 -15  -2       61.21       61.78      9.66 o 
  -1  15   1       85.32       93.30      7.46 o 
  -1 -15   0       25.15       25.38      8.27 o 
  -1 -15  -1       81.61       77.80      8.53 o 
   1 -15   2       77.96       80.70     11.52 o 
   1 -15   3      415.41      362.65     20.20 o 
   1 -15   4      463.77      402.57     21.32 o 
   1 -15   5      215.38      173.01     18.28 o 
   1 -15   6       30.11       32.44      9.64 o 
   1 -15   7       15.03        7.89      5.88 o 
   1  15   8       52.49       43.83     10.23 o 
  -1  15  -8       65.98       49.91      8.51 o 
   1  15   9        2.71        7.80      6.59 o 
   1  15  10      151.27      168.11      9.26 o 
   1  16  -9      258.04      247.74     10.02 o 
  -1 -16   8       57.21       59.32      9.03 o 
  -1 -16   7       19.99       17.06      6.28 o 
  -1 -16   6      451.09      465.81     19.41 o 
  -1 -16   5      353.74      332.36     20.07 o 
  -1 -16   4      113.82       74.11     12.01 o 
  -1 -16   3      120.23      116.24     13.30 o 
  -1 -16   2      880.46      848.84     21.14 o 
   1 -16  -1       66.71       75.68      6.67 o 
  -1  16   0       13.78       20.25      6.35 o 
  -1  16  -1       50.91       60.25      6.33 o 
   1 -16   2      681.91      725.53     15.09 o 
  -1  16  -3       82.02       84.06      9.34 o 
   1 -16   3      126.03      102.74     13.39 o 
  -1  16  -4        1.36       12.72      8.94 o 
   1 -16   4        1.87        6.47     12.08 o 
  -1  16  -5        4.65       -3.80      8.62 o 
  -1  16  -6        4.95        6.74      6.48 o 
   1  16   7       23.75       27.24      5.21 o 
   1  16   8        1.49       -1.46     10.50 o 
   1 -16   8       75.50       78.98      8.34 o 
   1  17  -8       90.88       77.29      9.53 o 
   1  17  -7       23.12       22.32      7.56 o 
  -1 -17   6      378.84      418.23      8.70 o 
  -1 -17   5      118.15       98.78      8.83 o 
  -1 -17   4      208.42      181.20     13.21 o 
  -1 -17   3      273.74      230.02     16.51 o 
  -1  17   2      209.55      298.47     11.60 o 
  -1 -17   1      270.14      319.72      8.84 o 
   1  17   0        5.17        6.55      5.06 o 
  -1 -17  -1      205.73      277.00      7.15 o 
  -1  17  -2      276.40      287.81     12.22 o 
   1 -17   3        3.14        3.09      6.11 o 
  -1  17  -4      300.08      300.20     10.68 o 
   1 -17   5       18.34       21.33      7.41 o 
   1 -17   6      139.99      175.06      7.06 o 
   1 -17   7       44.81       54.82      5.55 o 
   1  18  -6       11.76       10.05      6.60 o 
   1  18  -5       86.21       96.78      6.37 o 
   1  18  -4      613.92      636.67     17.43 o 
   1  18  -3       10.28        0.82      7.60 o 
  -1 -18   3       22.63       17.79     10.74 o 
   1  18  -2      109.25      143.65      7.64 o 
  -1 -18   1       33.82       34.45      6.74 o 
   1  18   0       47.15       61.93      6.81 o 
  -1  18  -1       26.06       30.72      9.39 o 
  -1  18  -2      143.48      186.85     12.42 o 
   1 -18   3       16.29       12.81      4.93 o 
  -1  18  -4       22.35       24.84      4.87 o 
  -1  18  -5      114.31      119.52      6.16 o 
  -2   0  16      459.36      455.81     19.93 o 
  -2   0  16      471.00      446.18     21.12 o 
  -2   0  14      641.86      604.20     18.34 o 
  -2   0  12      127.20      113.27     19.61 o 
  -2   0  12      205.65      172.49     11.91 o 
  -2   0  10      326.87      377.99     23.39 o 
  -2   0   8    10435.88     9110.29     98.48 o 
  -2   0   6     1543.97     1564.90     34.27 o 
  -2   0   4     1022.26      905.50     13.86 o 
   2   0  -2    15603.86    12452.28     39.37 o 
   2   0   0     3915.97     3791.33     28.26 o 
   2   0   2     1105.12     1086.59     11.19 o 
   2   0   4        8.19        7.09      3.54 o 
   2   0   6     5342.84     6118.51     42.90 o 
   2   0   8       35.39       38.80      5.98 o 
   2   0  10     1864.45     1689.62     44.78 o 
   2   0  12      976.79      931.11     29.21 o 
   2   0  12     1013.83      915.42     31.11 o 
   2   0  14      560.19      533.68     24.04 o 
   2   0  16      708.44      710.07     24.91 o 
  -2   1  17        5.37       -3.07      9.76 o 
  -2  -1  16      127.22      126.80      6.42 o 
  -2   1  16      204.18      208.39     14.01 o 
  -2  -1  15       31.10       26.07      8.15 o 
  -2   1  15       54.51       39.77      8.77 o 
  -2  -1  14      939.27      850.71     18.81 o 
  -2  -1  13      447.54      399.63      9.12 o 
  -2   1  12       52.36       47.81     13.98 o 
  -2  -1  12      418.66      397.14      9.73 o 
  -2  -1  11       23.90       19.66      6.11 o 
  -2   1  10        0.02       -9.26      9.26 o 
  -2  -1   9       95.55       75.25      7.78 o 
  -2   1   8        7.62       14.57      5.69 o 
  -2  -1   7     3630.93     3727.34     41.09 o 
  -2  -1   6     3806.45     3806.85     38.92 o 
  -2  -1   6     3970.66     3801.75     38.48 o 
  -2  -1   5      410.49      435.08      7.46 o 
  -2  -1   4     8211.41     7146.23     17.89 o 
  -2  -1   3    12948.35    10962.90     24.14 o 
  -2   1   2    14883.22    12176.77     33.98 o 
  -2  -1   1     2014.84     1909.11     13.39 o 
  -2   1   0     7491.62     7546.90     29.05 o 
  -2   1  -1       48.03       32.00      1.57 o 
   2  -1   2    14887.41    13079.74     40.29 o 
   2  -1   3     1646.45     1574.51     13.20 o 
   2   1   4      271.63      239.80      6.16 o 
   2   1   5     1090.39      950.33     11.17 o 
   2   1   6       40.26       54.10      4.02 o 
   2   1   7       21.37       28.33      3.50 o 
   2  -1   8      247.49      287.38      9.42 o 
   2   1   9      806.65      801.40     21.13 o 
   2   1  10      207.76      193.54     11.00 o 
   2   1  11       12.11       11.32      6.29 o 
   2   1  12      501.47      550.06     17.83 o 
   2  -1  12      557.71      584.35     12.82 o 
   2  -1  13      191.35      162.86      7.88 o 
   2  -1  14       51.90       52.59      6.48 o 
   2  -1  15       67.14       49.91      9.72 o 
   2   1  16       84.93       91.21      8.72 o 
   2  -1  17       11.73        6.70      5.75 o 
  -2   2  17      141.40      125.81      6.79 o 
  -2  -2  16      615.77      594.72     12.89 o 
  -2   2  16      629.45      582.32     23.51 o 
  -2   2  15        1.16        4.06      7.98 o 
  -2   2  15        1.19       -0.17      8.57 o 
  -2  -2  14      370.27      332.69      9.97 o 
  -2  -2  13       63.25       53.75      5.23 o 
  -2   2  12      378.23      379.13     16.55 o 
  -2   2  12      400.72      377.39      9.43 o 
  -2  -2  11        0.59        4.82      5.74 o 
  -2   2  10       41.68       41.18      9.10 o 
  -2  -2   9        0.22        2.45      7.01 o 
  -2  -2   8        3.29        7.17      5.65 o 
  -2  -2   7     2712.57     2784.66     36.35 o 
  -2  -2   6       57.81       91.78      6.45 o 
  -2   2   6       80.80      101.55      7.91 o 
  -2  -2   5     1169.93     1251.46      9.06 o 
  -2   2   4       97.56       94.42      2.88 o 
  -2   2   3     2816.81     2688.63     14.82 o 
  -2   2   2      137.40      123.73      4.27 o 
  -2   2   1        4.20        5.16      1.78 o 
  -2   2   0     3157.24     3394.65     29.00 o 
  -2   2  -1      711.04      685.17     11.84 o 
  -2   2  -2    11410.53    10503.60     32.74 o 
   2  -2   3     7812.04     6632.34     20.90 o 
   2   2   4      793.90      801.69     19.46 o 
   2   2   5        6.81       11.47      3.44 o 
  -2   2  -6     2348.14     2405.60     20.97 o 
   2   2   7     1155.58     1416.93     16.62 o 
   2   2   8      280.35      278.33     11.22 o 
   2   2   9       28.07       24.71     11.49 o 
   2   2  10     1159.95     1088.26     37.48 o 
   2   2  11       35.57       30.29      6.60 o 
   2   2  12       39.06       58.96     15.38 o 
   2  -2  12     1446.01     1249.16     21.02 o 
   2   2  13      260.12      254.53      9.45 o 
   2   2  14     1047.08     1003.31     18.60 o 
   2   2  15       25.20       23.92      8.90 o 
   2   2  16       14.50       10.74      6.21 o 
   2   2  17        2.08       -1.09      5.70 o 
  -2   3  17       60.62       54.86      9.53 o 
  -2   3  16      165.19      155.17      6.93 o 
  -2  -3  15       42.83       44.25     10.92 o 
  -2  -3  15       59.80       46.76      7.92 o 
  -2   3  14      971.08      900.45     15.78 o 
  -2  -3  13      118.20      134.28      6.75 o 
  -2   3  12       12.83       -2.55     11.72 o 
  -2  -3  12      426.85      435.11     10.90 o 
  -2  -3  11      116.20      105.56      5.26 o 
  -2   3  10      895.77      752.36     34.23 o 
  -2   3   9      215.04      222.01     18.22 o 
  -2  -3   8        4.53       12.79      6.05 o 
  -2   3   7     3962.00     4058.56     45.27 o 
  -2  -3   6      555.08      581.31     14.27 o 
  -2   3   6      696.72      664.81     17.24 o 
  -2   3   5       83.73      113.19      3.60 o 
  -2   3   4      112.60      132.93      5.15 o 
  -2   3   3      399.00      376.63     10.10 o 
  -2   3   2     3299.88     2900.48     28.61 o 
  -2   3   1      809.89      684.64     14.38 o 
  -2   3   0     4367.81     4109.45     24.78 o 
  -2   3  -1      988.48      877.00     17.09 o 
  -2   3  -2     7570.80     6724.02     48.92 o 
  -2   3  -3      225.26      210.06      9.33 o 
   2   3   4      279.90      282.63      8.30 o 
   2   3   5     1567.19     1594.34     20.30 o 
   2   3   6     5379.21     5930.61     41.22 o 
  -2   3  -7      155.94      201.59      6.79 o 
   2   3   8       21.72       30.80      7.08 o 
   2   3   9       18.60       13.08     12.99 o 
   2   3  10      177.16      182.01     15.59 o 
   2  -3  11      161.62      167.69      6.80 o 
   2   3  12      317.31      258.30     17.78 o 
   2  -3  12      407.55      399.88     12.28 o 
   2  -3  13      144.08      123.13      6.63 o 
   2  -3  14     1602.24     1473.97     22.06 o 
   2  -3  15      192.49      210.46      8.74 o 
   2  -3  16       86.62       99.11     10.21 o 
   2   3  16      104.53       98.27     11.91 o 
   2  -3  17       31.84       27.40      6.09 o 
  -2   4  17        2.85        2.59      7.13 o 
  -2   4  16      913.87      896.91     15.23 o 
  -2   4  15        9.25       10.16     10.20 o 
  -2  -4  14      293.45      290.40      8.49 o 
  -2  -4  13      296.59      274.66      8.82 o 
  -2  -4  12      904.71      852.19     21.83 o 
  -2   4  12      920.35      924.15     15.93 o 
  -2   4  11      725.79      687.00     10.02 o 
  -2   4  10      117.28       93.52     17.10 o 
  -2   4   9       23.88       53.00     11.10 o 
  -2   4   8     1647.31     1429.63     44.20 o 
  -2   4   7      451.00      483.34     24.20 o 
  -2   4   6     1960.15     2049.38     46.56 o 
  -2   4   5      197.59      211.01      5.98 o 
  -2   4   4     1381.53     1244.51     20.37 o 
  -2   4   3      536.38      474.54     12.92 o 
  -2   4   2        6.86       11.02      3.26 o 
  -2   4   1     1450.51     1385.95     22.92 o 
  -2   4   0     1489.17     1486.52     24.04 o 
  -2   4  -1     1122.97     1027.60     20.49 o 
  -2   4  -2        1.65        1.86      2.98 o 
  -2   4  -3     3439.77     3378.21     38.86 o 
  -2   4  -4      456.99      533.99     12.36 o 
   2   4   5     1075.77     1074.73     18.05 o 
  -2   4  -6      244.65      248.21      9.82 o 
   2   4   7     2111.66     2666.19     25.40 o 
   2   4   8      295.64      284.27     12.39 o 
   2   4   9       17.05        9.10     14.12 o 
   2   4  10     1840.42     1841.25     21.64 o 
   2  -4  11      217.43      238.05      7.65 o 
   2   4  12      882.69      852.86     21.85 o 
   2  -4  12     1054.26     1062.21     22.89 o 
   2  -4  13       69.07       65.06      6.17 o 
   2   4  14      497.00      512.13     12.82 o 
   2  -4  15       25.59       28.94      7.22 o 
   2  -4  16       49.19       45.66      6.64 o 
   2   4  17       44.79       49.29      7.69 o 
  -2  -5  17       93.58       86.52      6.44 o 
  -2  -5  16      125.08      131.75      7.48 o 
  -2   5  15      492.97      458.22     15.56 o 
  -2  -5  14      566.10      509.16     15.80 o 
  -2  -5  13      120.25      111.85      6.02 o 
  -2   5  12     1137.24     1040.91     24.01 o 
  -2  -5  12     1202.85     1216.09     20.15 o 
  -2  -5  11        0.80       -0.78      5.29 o 
  -2   5  10      325.19      319.52      8.27 o 
  -2   5   9      400.55      365.38     24.68 o 
  -2   5   8       28.26       46.39     12.43 o 
  -2   5   7     1565.74     1520.52     44.79 o 
  -2   5   6     1719.84     1693.72     44.90 o 
  -2   5   5       31.73       33.01      5.05 o 
  -2   5   4     4191.62     4176.00     30.32 o 
   2   5  -3        1.23        1.82      3.13 o 
   2   5  -2     1690.05     1553.86     18.73 o 
   2   5  -1      135.44      137.36      8.24 o 
  -2   5   1     1160.77     1106.25     22.83 o 
  -2   5   0       20.23        9.96      3.32 o 
  -2   5  -1     1455.53     1381.15     26.19 o 
  -2   5  -2       19.94       11.33      4.33 o 
  -2   5  -3      173.54      175.95     10.15 o 
  -2   5  -4     5587.84     5533.95     55.21 o 
  -2   5  -5        2.67       -3.01      4.76 o 
  -2   5  -6      237.03      279.84     11.01 o 
   2   5   7      308.70      376.04     12.28 o 
   2   5   8        2.08        5.11      9.04 o 
   2   5   9        3.43        9.07     16.10 o 
   2   5  10      180.26      164.12      7.45 o 
   2   5  11       12.41       12.30      6.85 o 
   2   5  12       19.54       11.55     13.97 o 
   2   5  12      104.55       86.68     10.94 o 
   2   5  13       60.28       54.64      6.84 o 
   2  -5  14      126.01      126.57      6.83 o 
   2   5  15      309.15      319.16     12.35 o 
   2   5  16        5.07        6.40      8.44 o 
   2   5  17       20.99       28.58      7.84 o 
  -2  -6  17       37.93       28.90      8.30 o 
  -2  -6  16      216.77      261.99     13.31 o 
  -2  -6  15       11.14       17.63      9.38 o 
  -2   6  14       52.53       40.63      7.52 o 
  -2  -6  13      300.01      279.99     11.91 o 
  -2   6  12      283.59      253.62     17.13 o 
  -2  -6  12      579.22      620.07     17.53 o 
  -2  -6  11       93.45       97.34      6.72 o 
  -2  -6  10      422.03      370.63      9.13 o 
  -2   6   9        4.31       -0.75     15.43 o 
  -2   6   8     1282.77     1145.20     42.40 o 
  -2   6   7      496.62      500.77     27.69 o 
  -2   6   6      107.78       55.34     15.19 o 
  -2   6   5       83.78       81.89      7.00 o 
   2   6  -4       39.76       27.07      4.00 o 
   2   6  -3        1.25        0.82      3.50 o 
  -2   6   2     3004.24     2986.11     28.63 o 
   2   6  -1     1000.09      908.01     16.82 o 
  -2   6   0      143.92      133.01      9.19 o 
  -2   6  -1     1316.81     1225.01     27.15 o 
  -2   6  -2      388.56      421.07     16.21 o 
  -2   6  -3      328.51      292.86     13.75 o 
  -2   6  -4       20.83       24.44      5.47 o 
   2   6   5     1408.68     1331.27     23.16 o 
   2   6   6     2173.02     2999.05     35.78 o 
   2   6   7       20.03       28.70      8.42 o 
   2   6   8     1430.98     1288.33     40.98 o 
   2   6   9       96.34       93.70      9.91 o 
   2  -6  10      856.31      848.78     15.32 o 
   2  -6  11       72.57       83.59      7.26 o 
   2   6  12       42.63       32.28     12.12 o 
   2   6  12      517.10      452.65     16.51 o 
   2   6  13      186.68      176.81      8.22 o 
   2  -6  14      263.38      273.80     10.32 o 
   2   6  15      112.37      105.44      8.32 o 
   2   6  16       13.43       14.82      8.89 o 
  -2  -7  16      562.82      652.24     20.24 o 
  -2  -7  15       78.99      110.61     11.62 o 
  -2   7  14      276.37      317.58     11.60 o 
  -2   7  13      191.62      178.73      8.11 o 
  -2   7  12      369.48      285.02     18.68 o 
  -2  -7  12      384.25      339.66     20.62 o 
  -2   7  11      253.17      248.19     12.03 o 
  -2  -7  10       48.73       47.06      8.10 o 
  -2   7   9      126.36      136.87      7.29 o 
  -2   7   8      114.54       76.29     16.18 o 
  -2   7   7      565.60      445.19     27.37 o 
  -2   7   6     1418.20     1442.14     48.41 o 
  -2   7   5     1563.13     1723.48     33.59 o 
   2   7  -4      571.40      557.81     13.70 o 
   2   7  -3       79.96       89.10      6.11 o 
  -2   7   2     1236.95     1108.37     19.24 o 
  -2   7   1     2392.52     2718.82     42.55 o 
  -2   7   0     2502.38     2284.33     39.05 o 
  -2   7  -1     2645.38     2700.52     42.85 o 
  -2   7  -2     4348.83     4587.66     56.35 o 
  -2   7  -3     4659.80     4623.42     57.32 o 
  -2   7  -4     1767.64     1756.20     35.97 o 
   2   7   5       56.03       65.06      6.95 o 
   2   7   6     1094.71      990.27     35.41 o 
  -2   7  -6     2678.85     3181.89     50.42 o 
  -2   7  -7      753.94      890.16     20.97 o 
   2   7   8      429.83      333.41     23.28 o 
   2   7   9      297.39      318.37     10.97 o 
   2   7  10       20.18       14.03      8.17 o 
   2   7  11        1.97        3.02      7.04 o 
   2   7  12       24.16       25.94     12.31 o 
   2   7  12      719.82      621.90     18.59 o 
   2  -7  13       16.24       18.64      7.84 o 
   2  -7  14       61.35       54.43      5.80 o 
   2  -7  15      195.20      229.28      9.35 o 
   2   7  16       18.32       42.92     13.09 o 
  -2  -8  16        0.42       -7.11      7.11 o 
  -2  -8  15       34.82       45.76     10.65 o 
  -2  -8  14      219.13      187.34     13.30 o 
  -2  -8  13      345.59      328.37     18.31 o 
  -2   8  12      213.21      177.17     15.21 o 
  -2  -8  12      213.33      196.90     16.48 o 
  -2   8  11       80.20       67.88      7.86 o 
  -2   8  10       36.39       24.62      8.15 o 
  -2   8   9      178.20      129.80      9.32 o 
  -2   8   8      993.93      802.23     22.56 o 
  -2  -8   8     1233.94     1665.56     42.07 o 
  -2   8   7       59.30       67.87     15.74 o 
  -2   8   6      365.78      207.25     23.74 o 
  -2   8   5      242.44      261.63     17.23 o 
  -2   8   4      144.00       90.51      6.45 o 
   2   8  -3       97.59       89.21      6.78 o 
  -2   8   2      268.57      266.47     10.45 o 
  -2   8   1     3659.19     5139.42     63.31 o 
  -2   8   0      354.22      411.81     18.49 o 
  -2   8  -1     2774.00     2612.24     46.42 o 
  -2   8  -2      202.12      197.24     13.56 o 
  -2   8  -3      582.06      589.21     22.40 o 
  -2   8  -4     1275.41     1389.34     34.58 o 
  -2   8  -5      486.26      321.55     13.24 o 
   2   8   6      440.98      387.76     23.99 o 
  -2   8  -6      456.38      697.05     25.62 o 
   2   8   7      283.95      298.53     21.28 o 
   2   8   8       28.97        0.31     20.97 o 
   2  -8   8       95.47       82.98     18.61 o 
   2  -8   9      545.48      567.73     18.78 o 
   2  -8  10     1650.35     1525.45     29.63 o 
   2   8  11      694.79      727.00     16.13 o 
   2   8  12      216.70      216.87     11.37 o 
   2   8  12      232.76      240.77     18.67 o 
   2   8  13      154.01      159.32      7.45 o 
   2  -8  14      194.20      213.06      7.79 o 
   2  -8  15        7.15       14.19      8.10 o 
  -2  -9  16      150.94      166.07      8.42 o 
  -2  -9  15       70.71       65.47      9.04 o 
  -2  -9  14      444.58      424.81     18.83 o 
  -2  -9  13       21.89       26.95     12.71 o 
  -2   9  12        2.05        1.97     11.01 o 
  -2  -9  12      505.50      663.74     26.42 o 
  -2   9  11        3.06        8.20      7.94 o 
  -2  -9  10      248.60      196.51     11.01 o 
  -2   9   9       90.08       80.78      9.12 o 
  -2   9   8       71.69       76.49     12.41 o 
  -2  -9   8     2103.97     2003.40     36.42 o 
  -2   9   7     1030.24     1157.53     21.13 o 
  -2   9   6      140.10       49.92     19.80 o 
  -2   9   5      268.42      299.92     19.47 o 
  -2   9   4      480.33      484.87     20.95 o 
  -2   9   3      386.75      398.96     19.92 o 
  -2   9   2      348.90      337.72     18.23 o 
  -2   9   1       55.47       68.80     10.47 o 
  -2   9   0     1325.04     1338.74     35.32 o 
  -2   9  -1       42.24       41.19      8.73 o 
  -2   9  -2      931.16      841.96     28.18 o 
  -2   9  -3      125.54       92.25      9.48 o 
  -2   9  -4      376.84      332.03     18.45 o 
   2   9   5     1358.66      729.12     21.25 o 
   2   9   6      195.60      133.28     18.71 o 
  -2   9  -6      806.22      903.69     30.26 o 
   2  -9   7      238.06      254.00     10.62 o 
   2   9   8       23.85        6.07     27.72 o 
   2  -9   8      336.10      323.24     20.89 o 
   2  -9   9     1484.66     1591.23     38.89 o 
   2  -9  10     1031.27     1049.34     24.50 o 
   2  -9  11        7.70        9.23      8.08 o 
   2   9  12       54.58       51.35     10.66 o 
   2  -9  12      261.39      229.20     15.93 o 
   2   9  13      190.46      196.07      9.98 o 
   2   9  14      488.87      607.86     15.47 o 
  -2 -10  15       33.85       45.05      8.94 o 
  -2 -10  14       71.84       69.35      7.72 o 
  -2 -10  13      189.23      187.47     13.34 o 
  -2  10  12       68.29       53.02     10.11 o 
  -2 -10  12       68.35       72.38      9.80 o 
  -2 -10  11        8.42        4.51      7.25 o 
  -2 -10  10       98.91       98.65      8.29 o 
  -2  10   9      235.92      243.13     11.85 o 
  -2  10   8      346.36      284.64     17.09 o 
  -2 -10   8      346.89      396.52     15.18 o 
  -2 -10   7     1173.65     1241.99     18.75 o 
  -2  10   6       26.23       -7.23     27.32 o 
  -2 -10   6      291.55      414.15     21.93 o 
  -2  10   5        5.24       -1.43     23.67 o 
  -2  10   4     1345.82     1251.61     36.33 o 
  -2  10   3       20.39       17.96     11.05 o 
  -2  10   2       46.71       66.02     11.88 o 
  -2  10   1      501.78      534.17     24.28 o 
  -2  10   0      499.76      414.74     21.38 o 
  -2  10  -1      450.37      447.80     22.47 o 
  -2  10  -2       20.44       14.23      9.13 o 
  -2  10  -3       10.28       20.71     10.47 o 
  -2  10  -4       30.79       41.35     13.76 o 
   2  10   5       40.58       44.27     12.41 o 
  -2  10  -5       42.99       53.30     21.68 o 
   2  10   6        1.37       11.47     25.46 o 
   2 -10   6      211.57      184.72     14.84 o 
   2  10   7       60.23       51.94     10.25 o 
   2 -10   8      880.46      891.60     18.77 o 
   2 -10   9        0.20       12.75     12.33 o 
   2 -10  10        0.86       -0.92      8.53 o 
   2  10  11        1.54        0.78      7.53 o 
   2  10  12       29.57       30.69      6.86 o 
   2 -10  13      174.50      205.57      9.79 o 
   2  10  14      263.50      293.69     10.98 o 
  -2 -11  15       59.25       42.06      8.52 o 
  -2 -11  14       58.78       64.94      6.84 o 
  -2 -11  13       20.27       17.74      8.21 o 
  -2  11  12        6.16        4.88      9.23 o 
  -2 -11  12       90.56      115.80     12.09 o 
  -2 -11  11        0.37       -1.86      7.10 o 
  -2  11  10      119.89      104.26      7.89 o 
  -2 -11   9        5.84       12.79      8.60 o 
  -2 -11   9        8.06       44.51     21.03 o 
  -2  11   8      607.75      521.70     23.25 o 
  -2 -11   8      667.86      827.13     20.69 o 
  -2  11   7      532.71      614.96     14.38 o 
  -2  11   6       88.94       55.03     31.56 o 
  -2 -11   6      349.01      391.79     14.33 o 
  -2 -11   5      102.26      148.59     19.76 o 
  -2  11   4        0.87       16.17     18.49 o 
  -2  11   3      616.14      617.04     26.63 o 
  -2  11   2      389.98      320.31     20.75 o 
  -2  11   1       80.53       56.98     17.92 o 
  -2  11   0      720.56      616.49     27.32 o 
  -2  11  -1      106.21       95.46     19.01 o 
  -2  11  -2      278.48      244.18     11.87 o 
   2 -11   3       52.43       42.39      9.89 o 
  -2  11  -4      545.35      543.15     17.15 o 
   2  11   5      144.66       15.83     32.25 o 
  -2  11  -5      144.78      148.26     15.48 o 
   2 -11   6       73.43       53.68     13.46 o 
   2 -11   7      357.13      367.42     19.15 o 
   2 -11   8      142.44      169.34      9.54 o 
   2 -11   9      262.56      281.61     15.64 o 
   2 -11  10      324.48      328.32     13.21 o 
   2 -11  11      105.98      103.62      7.32 o 
   2  11  12        5.22       -3.87      8.78 o 
   2 -11  12       49.81       40.90     12.24 o 
   2  11  13       45.39       50.75      6.56 o 
  -2 -12  14       98.48      101.09      6.34 o 
  -2 -12  13        5.05       13.35      7.38 o 
  -2 -12  12      640.57      698.54     23.60 o 
  -2  12  11      195.05      167.17      8.26 o 
  -2  12  10      222.51      213.74     10.11 o 
  -2  12   9      253.35      246.45     10.81 o 
  -2 -12   9      256.50      258.84     17.21 o 
  -2  12   8      247.84      268.17     16.79 o 
  -2 -12   8      248.10      334.77     13.07 o 
  -2 -12   7     1342.32     1420.71     26.84 o 
  -2 -12   6      266.27      252.93     12.71 o 
  -2 -12   5      686.78      494.10     23.10 o 
  -2 -12   4       87.22       52.56     10.68 o 
  -2  12   3      614.90      636.87     18.40 o 
   2 -12  -2     1177.14     1107.26     22.28 o 
  -2  12   2     1412.27     1376.32     43.32 o 
   2 -12  -1      762.78      835.42     21.53 o 
  -2  12   0      169.59      171.35     11.06 o 
  -2  12  -1      779.68      787.50     21.25 o 
  -2  12  -2     1202.38     1158.91     20.28 o 
  -2  12  -3        1.90       -7.87     10.86 o 
   2 -12   4      322.35      264.51     16.57 o 
   2 -12   5       16.95       -5.45     12.46 o 
   2 -12   6       34.61       26.67     11.89 o 
   2 -12   7       90.28       68.36     12.77 o 
   2 -12   8      119.23      141.47     11.76 o 
   2 -12   9      279.12      333.57      9.50 o 
   2  12  10        5.47        1.03      7.98 o 
   2 -12  11       97.23       93.52      7.39 o 
   2  12  12       87.86       76.69      8.79 o 
   2 -12  12      128.45      156.49     12.22 o 
   2  12  13      530.96      708.68     20.89 o 
  -2 -13  13       46.81       52.38      9.89 o 
  -2 -13  12      227.64      330.89     13.38 o 
  -2 -13  11       69.68       63.61      9.02 o 
  -2 -13  10       52.70       52.52      7.57 o 
  -2  13   9      292.61      325.57     11.63 o 
  -2 -13   9      317.19      319.86     19.34 o 
  -2 -13   8      369.76      380.72     13.55 o 
  -2 -13   7       49.74       32.03      9.13 o 
  -2 -13   6      110.03       99.11     11.54 o 
  -2 -13   5     1769.91     1552.52     41.33 o 
  -2 -13   4     1979.77     1833.44     45.18 o 
  -2 -13   3        0.83        5.57      9.34 o 
   2 -13  -2      454.05      432.77     20.98 o 
  -2 -13   2      581.72      533.50     17.10 o 
   2 -13  -1     2598.54     2436.78     35.21 o 
  -2 -13   0      690.42      715.81     19.18 o 
   2 -13   1     2045.65     2183.65     33.29 o 
  -2 -13  -2      512.58      462.69     16.54 o 
   2 -13   3      103.35       99.70     11.94 o 
   2 -13   4      129.73      156.92     14.07 o 
   2 -13   5      375.06      402.33     22.06 o 
   2 -13   6      213.74      222.76     15.98 o 
   2 -13   7      655.82      623.42     17.29 o 
   2 -13   8     1075.40     1344.18     24.51 o 
   2  13   9        3.58        5.85      6.63 o 
   2  13  10        0.17       -7.13      9.92 o 
   2  13  11        0.01        6.91      8.91 o 
   2  13  12      172.36      154.01     10.40 o 
  -2 -14  11       40.81       52.65      9.16 o 
  -2 -14  10      109.70      114.69     10.09 o 
  -2 -14   9      217.04      224.72     11.64 o 
  -2 -14   9      217.18      197.96     16.24 o 
  -2 -14   8       22.27       13.00     12.08 o 
  -2 -14   7      397.89      377.39     19.32 o 
  -2 -14   6       66.91       60.91     10.71 o 
  -2 -14   5       98.32       96.06     11.03 o 
  -2 -14   4       42.99       48.76     15.25 o 
  -2 -14   3      169.69      173.39     10.01 o 
  -2  14   2      213.16      198.97     14.43 o 
   2 -14  -2      214.39      235.77     14.01 o 
  -2 -14   1       36.25       33.73      8.63 o 
   2 -14   0     1470.20     1334.83     21.61 o 
   2 -14   1       47.74       56.08      9.60 o 
   2 -14   2        1.62       -1.65     11.42 o 
  -2 -14  -2      163.17      150.11     21.37 o 
   2 -14   3       64.62       69.52     10.81 o 
   2 -14   4       66.76       56.81     10.80 o 
   2 -14   5       29.20       37.28     14.26 o 
   2 -14   6      850.39      895.46     30.21 o 
   2 -14   7      104.44       95.09      5.99 o 
   2  14   8      163.81      176.61     14.48 o 
   2 -14   8      513.86      616.76     15.54 o 
   2 -14   9      125.11      132.42      6.28 o 
   2  14  10      286.31      257.36     14.04 o 
   2  14  11        5.34        7.22      7.71 o 
  -2 -15   9      158.37      155.12     13.81 o 
  -2 -15   8       57.59       47.65     10.73 o 
  -2 -15   7       19.61       13.93      9.53 o 
  -2 -15   6       30.37       33.06      9.77 o 
  -2 -15   5      282.81      288.92     17.41 o 
  -2 -15   4      861.53      807.13     29.43 o 
  -2 -15   3      186.25      195.67      9.85 o 
  -2  15   2      303.83      290.86     16.37 o 
  -2 -15   2      415.21      358.49     19.99 o 
   2 -15  -1       77.28       83.40      7.40 o 
  -2  15   0      186.00      182.24      8.01 o 
  -2  15  -1       59.79       69.89      7.24 o 
  -2  15  -2      146.95      131.87     13.26 o 
   2 -15   2      377.22      412.63     14.84 o 
  -2  15  -3       83.45       70.45      7.19 o 
   2 -15   4      123.55      103.50      7.50 o 
   2 -15   5       16.17       20.42      9.14 o 
  -2  15  -6      429.36      438.03     11.44 o 
  -2  15  -7      732.22      815.55     14.53 o 
   2  15   8       20.37       18.56      9.71 o 
  -2  15  -8      151.21      206.07      9.28 o 
  -2  15  -9       11.13       19.26      6.51 o 
   2  15  10        0.94       -5.72      7.84 o 
   2  16  -9      170.25      159.68      7.80 o 
  -2 -16   8       98.78      124.03      9.81 o 
  -2 -16   7       30.10       19.13      8.38 o 
  -2 -16   6        6.45        8.63      8.76 o 
  -2 -16   5        3.57        4.09     12.47 o 
  -2 -16   4        1.70       -2.24     12.75 o 
  -2  16   3        0.12       -4.24     13.01 o 
  -2 -16   3      103.60      111.97     14.61 o 
  -2 -16   2      478.94      524.71     15.48 o 
  -2 -16   1      171.72      170.69      8.98 o 
   2 -16   0      103.64       99.38      6.19 o 
  -2 -16  -1      201.46      179.87      8.39 o 
  -2  16  -2      384.20      332.28     17.84 o 
  -2 -16  -2      526.50      515.71     15.27 o 
   2 -16   3      136.54      144.16      8.26 o 
   2 -16   4       54.67       54.49      6.27 o 
  -2  16  -5       19.46       16.07      8.34 o 
   2  16   6      265.16      296.67      8.70 o 
   2  16   7       36.48       40.35      5.11 o 
   2  16   8       50.07       40.31      8.98 o 
  -2  16  -8      302.19      367.64      9.46 o 
  -2 -17   7       41.75       46.62      7.29 o 
  -2 -17   6      112.87      110.89      9.10 o 
  -2 -17   5       19.27        9.76     11.18 o 
  -2 -17   4      433.27      418.37     18.65 o 
  -2 -17   3      155.25      153.27     12.30 o 
  -2 -17   2      342.91      361.62     12.40 o 
  -2 -17   1       77.73       82.96      7.55 o 
   2  17   0        1.26        5.33      5.96 o 
  -2  17  -1       79.39       71.53      8.11 o 
  -2  17  -2      277.74      296.51     16.85 o 
  -2  17  -3       70.13       63.45      5.50 o 
  -2  17  -4      201.04      203.15      8.25 o 
   2 -17   5       61.38       54.59      6.87 o 
  -2  17  -6       51.88       56.35      5.72 o 
  -2  17  -7      149.96      177.39      8.09 o 
   2  18  -5       89.25      104.81      6.35 o 
   2  18  -4       58.66       48.19      7.30 o 
  -2 -18   4       75.60       62.79      8.12 o 
   2  18  -3        0.18       -2.28      7.63 o 
  -2 -18   3       24.76       31.60     10.32 o 
   2 -18  -2       15.68       14.73      6.13 o 
  -2 -18   2       94.06       85.39      9.13 o 
  -2  18   1      111.18      140.92      5.06 o 
  -2  18   0        6.79       10.43      4.92 o 
   2 -18   1      136.92      187.86      7.52 o 
   2 -18   2      115.30      117.53      7.43 o 
   2 -18   3       32.44       25.74      4.87 o 
  -2  18  -4      270.82      296.96      8.08 o 
  -2  18  -5       40.22       36.72      7.62 o 
  -3   0  16      196.96      189.79      9.36 o 
  -3   0  14      714.80      576.99     15.78 o 
  -3   0  12        9.23        8.56     22.35 o 
  -3   0  12      128.62      125.40     11.55 o 
  -3   0  10     1663.20     1532.15     45.98 o 
  -3   0   8     2625.18     2470.34     51.60 o 
  -3   0   6     6066.38     6155.05     44.99 o 
  -3   0   4    16098.56    14106.04     59.01 o 
  -3   0   2    12759.81    11646.53     32.46 o 
   3   0   0    39560.95    35687.42    431.99 o 
   3   0   2      100.84      106.94      7.81 o 
   3   0   4     1882.48     1896.58     32.87 o 
   3   0   6     4477.33     4864.13     39.82 o 
   3   0   8      502.75      630.22     16.56 o 
   3   0  10      105.43      109.68     16.10 o 
   3   0  12      400.93      446.24     20.63 o 
   3   0  12     4004.61     3443.96     62.07 o 
   3   0  14      142.64      131.08     12.52 o 
   3   0  16      187.90      205.75     12.94 o 
  -3  -1  17       13.55       11.28      6.30 o 
  -3   1  16       23.60       19.45      6.88 o 
  -3  -1  15      172.87      158.20      9.57 o 
  -3   1  15      173.42      146.81     11.07 o 
  -3  -1  14      209.30      186.64      6.85 o 
  -3   1  13      172.55      157.16      6.11 o 
  -3   1  12      896.36      860.92     26.20 o 
  -3   1  12      910.43      872.48     15.75 o 
  -3  -1  11       22.29       18.84      5.83 o 
  -3   1  10      116.56      110.81     10.44 o 
  -3  -1   9        3.57        6.96      7.76 o 
  -3  -1   8     1398.48     1252.51     26.05 o 
  -3   1   7       16.22       30.92      4.13 o 
  -3   1   6       31.66       44.86      4.13 o 
  -3   1   5     5865.76     5769.98     18.53 o 
  -3   1   4      184.81      140.20      3.50 o 
   3   1  -3     6773.56     6445.40     20.44 o 
  -3   1   2     9398.59     8817.76     30.51 o 
  -3   1   1     3279.84     3166.65     22.55 o 
  -3   1   0        6.80       25.50      2.73 o 
   3  -1   2      700.00      657.35      7.65 o 
   3   1   3      262.26      214.72      5.53 o 
   3  -1   4      477.85      464.90     11.94 o 
   3   1   5     3614.34     3933.47     23.65 o 
   3  -1   6      513.91      610.50     10.49 o 
   3   1   7      142.00      174.10      6.14 o 
   3   1   8      465.32      550.72     15.93 o 
   3   1   9     1182.56     1333.89     25.34 o 
   3   1  10        6.03       18.11     16.10 o 
   3  -1  11       78.68       77.16      6.84 o 
   3  -1  12        4.85       19.28     11.73 o 
   3  -1  12     1188.31      984.72     24.31 o 
   3  -1  13      479.92      438.82     12.60 o 
   3   1  14      156.26      132.90      9.06 o 
   3   1  15       31.99       24.48      9.38 o 
   3  -1  16       28.62       32.65      6.13 o 
   3  -1  17       25.37       27.32      5.58 o 
  -3   2  17        1.19       -0.70      8.92 o 
  -3   2  16      179.20      179.50      9.31 o 
  -3   2  15       40.41       28.56      7.26 o 
  -3   2  15      123.26      110.22     12.89 o 
  -3   2  14     1032.49      980.55     15.95 o 
  -3  -2  13      296.70      279.86      7.09 o 
  -3  -2  12      223.86      174.62     11.40 o 
  -3  -2  12      261.58      232.31      8.35 o 
  -3  -2  11      124.08      122.86      5.23 o 
  -3   2  10        1.40        1.25      9.47 o 
  -3  -2   9      377.69      406.61     16.36 o 
  -3   2   8      426.31      400.37     14.86 o 
  -3  -2   7     1464.37     1489.09     19.63 o 
  -3  -2   6     2301.45     2338.52     23.28 o 
  -3   2   5        0.08        3.13      2.09 o 
  -3   2   4       33.92       30.35      2.04 o 
  -3   2   3      173.42      160.97      4.21 o 
  -3   2   2      100.35       94.83      6.95 o 
  -3   2   1     1832.68     1671.88     26.01 o 
  -3   2   0     6477.10     7056.69     50.15 o 
  -3   2  -1     9839.85     9707.42     41.41 o 
   3   2   2      892.68      978.45      9.76 o 
   3  -2   3      130.56      183.58      4.61 o 
  -3   2  -4     3087.95     2980.50     19.79 o 
   3  -2   5      159.92      169.78      6.05 o 
   3   2   6      329.31      468.53     13.09 o 
   3   2   7      496.90      505.82     11.09 o 
   3   2   8     1538.21     1597.10     26.91 o 
   3   2   9       54.10       53.04      9.93 o 
   3   2  10      127.85      111.38      8.29 o 
   3  -2  11      180.73      164.32      7.68 o 
   3  -2  12     2285.24     2089.30     27.26 o 
   3  -2  13       40.74       37.51      6.58 o 
   3  -2  14      699.70      660.77     18.64 o 
   3   2  15      264.78      279.47     11.65 o 
   3  -2  16      125.24      150.22      7.50 o 
   3  -2  17        4.76        7.19      5.74 o 
  -3   3  17       58.71       66.37      8.84 o 
  -3   3  16        6.17        5.13      6.46 o 
  -3  -3  15      156.06      139.19     12.18 o 
  -3   3  15      158.70      162.00     11.28 o 
  -3  -3  14      197.49      189.10      7.54 o 
  -3  -3  13      326.95      330.26      8.44 o 
  -3  -3  12       42.68       40.80     13.13 o 
  -3  -3  12      160.79      159.22      8.61 o 
  -3  -3  11      771.46      762.11     11.47 o 
  -3   3  10     1722.00     1522.39     48.20 o 
  -3   3   9       37.11       20.27     12.57 o 
  -3  -3   8      914.16      831.40     22.14 o 
  -3  -3   7      137.99      153.46      9.17 o 
  -3  -3   6     3870.41     3826.12     45.73 o 
  -3  -3   6     5724.11     5488.98     48.60 o 
  -3   3   5     2871.41     3069.34     21.16 o 
  -3   3   4     3189.21     3209.73     26.14 o 
  -3   3   3     1128.30      972.35     14.31 o 
  -3   3   2      111.03      118.85      5.36 o 
  -3   3   1      154.58      187.43      9.45 o 
  -3   3   1     6885.21     6538.33     51.64 o 
  -3   3   0    23715.55    21938.69     92.59 o 
  -3   3  -1     8880.80     8841.32     54.79 o 
  -3   3  -2     7791.51     7804.35     47.14 o 
  -3   3  -3     2965.04     2912.25     25.04 o 
  -3   3  -4      710.25      775.02     14.16 o 
   3   3   5      311.42      320.89      9.88 o 
   3   3   6      302.03      315.92      9.24 o 
  -3   3  -7      694.62      836.97     14.52 o 
   3   3   8      173.85      219.25     10.68 o 
   3   3   9        9.10       20.46     10.46 o 
   3  -3  10       95.31       86.66      7.51 o 
   3  -3  11       27.12       28.67      7.10 o 
   3   3  12      449.64      439.51     22.36 o 
   3  -3  12      456.54      454.63     14.04 o 
   3  -3  13      770.84      767.28     14.09 o 
   3  -3  14        6.84        8.86      6.60 o 
   3   3  15       64.22       53.55      9.37 o 
   3   3  16      354.49      383.90     11.26 o 
   3   3  17        9.06        3.42      7.72 o 
  -3   4  17       39.62       29.92      8.88 o 
  -3   4  16       46.79       38.21      7.07 o 
  -3   4  15       83.36       90.68      9.96 o 
  -3  -4  14     1466.47     1382.10     23.00 o 
  -3  -4  13     1012.63      992.90     14.43 o 
  -3  -4  12       21.89       13.47     11.65 o 
  -3  -4  12      283.94      272.16      9.41 o 
  -3   4  11      219.87      210.96      5.73 o 
  -3  -4  10      663.21      645.30     13.17 o 
  -3   4   9       24.37        7.66     14.71 o 
  -3   4   8       12.72        1.62     11.14 o 
  -3   4   7     2784.27     2719.91     56.83 o 
  -3  -4   6      163.41      150.72      9.32 o 
  -3   4   6      254.97      230.25     16.46 o 
  -3   4   5       41.99       35.88      4.20 o 
  -3   4   4      178.88      204.98      7.60 o 
  -3   4   3      445.20      424.99     13.48 o 
  -3   4   2      652.84      710.78     17.72 o 
  -3   4   1     5533.54     5336.38     50.27 o 
  -3   4   0     6825.44     6823.05     56.49 o 
  -3   4  -1     7301.15     7403.01     60.32 o 
  -3   4  -2     1313.82     1604.60     28.85 o 
   3   4   3      468.04      414.20     10.91 o 
  -3   4  -4     9056.41     9145.77     51.48 o 
   3   4   5     3914.11     3864.13     35.15 o 
   3   4   6       72.33       78.19      9.03 o 
  -3   4  -6     1566.29     1615.26     33.18 o 
   3   4   7      539.33      608.02     12.90 o 
   3   4   8      282.00      282.30     12.05 o 
   3   4   9        1.63       -6.83     16.50 o 
   3   4  10      416.79      412.99     11.83 o 
   3   4  11      161.08      155.20      7.21 o 
   3   4  12      581.06      575.22     17.95 o 
   3  -4  12     1156.54     1136.76     24.03 o 
   3  -4  13       49.08       54.86      6.22 o 
   3  -4  14       20.70       20.63      6.05 o 
   3  -4  15      216.32      241.53     11.17 o 
   3   4  16        4.59        4.82      8.28 o 
   3   4  17       37.04       37.95      7.70 o 
  -3   5  17       16.44       22.78      6.49 o 
  -3   5  16      298.80      326.30     10.98 o 
  -3  -5  15      336.12      338.30     13.12 o 
  -3  -5  14       27.13       32.79      7.75 o 
  -3  -5  13      407.57      384.90     12.09 o 
  -3  -5  12      121.82      107.10     12.84 o 
  -3  -5  12      169.34      160.05      9.60 o 
  -3   5  11      443.67      403.58      7.87 o 
  -3  -5  10       57.71       57.38      5.63 o 
  -3   5   9      315.09      283.83     22.50 o 
  -3   5   8     1768.13     1697.45     49.54 o 
  -3   5   7      406.93      335.94     21.01 o 
  -3   5   6      185.64      170.12     17.04 o 
  -3   5   5      972.28     1065.02     18.71 o 
  -3   5   4     2296.94     2218.97     32.49 o 
  -3   5   3        3.94        6.44      4.76 o 
  -3   5   2       86.88       76.21      6.77 o 
  -3   5   1     1720.93     1775.12     30.88 o 
  -3   5   0       15.35        9.33      4.14 o 
  -3   5  -1     1308.70     1313.24     27.42 o 
  -3   5  -2       46.31       30.75      5.33 o 
  -3   5  -3     3946.76     4534.77     53.01 o 
   3   5   4     1357.69     1340.32     21.49 o 
  -3   5  -5     1070.01     1144.34     20.54 o 
   3   5   6     4097.80     4880.94     44.46 o 
  -3   5  -7      740.41      961.52     20.26 o 
   3   5   8        0.21       11.96      9.72 o 
   3  -5   9       31.19       30.69     13.39 o 
   3   5  10     1162.84     1150.16     20.01 o 
   3   5  11      331.17      316.89     10.85 o 
   3   5  12       27.69       36.78      8.23 o 
   3   5  12      764.65      637.12     28.43 o 
   3   5  13      205.45      214.22      8.98 o 
   3  -5  14       15.66       13.78      6.64 o 
   3   5  15        7.38       15.73     12.03 o 
   3   5  16        5.08        6.34      8.33 o 
  -3   6  17       46.78       23.07      8.06 o 
  -3  -6  16       51.64       48.70      8.92 o 
  -3  -6  15       12.98        9.57     13.79 o 
  -3   6  14      217.20      218.37     10.28 o 
  -3  -6  13        2.36       -1.67      9.63 o 
  -3   6  12      253.29      239.13     13.36 o 
  -3  -6  11       37.41       38.85      5.75 o 
  -3   6  10      961.08      894.97     14.20 o 
  -3  -6   9       36.78       36.36      8.78 o 
  -3   6   8      154.06      123.92     15.16 o 
  -3   6   7       26.10       26.44     13.57 o 
  -3   6   6     2566.96     2819.20     61.63 o 
  -3   6   5      122.24      146.98      8.18 o 
  -3   6   4     1168.29     1316.38     27.94 o 
  -3   6   3     1260.28     1252.66     27.33 o 
  -3   6   2      433.39      522.92     18.08 o 
  -3   6   1     2301.00     2489.51     39.87 o 
  -3   6   0     7507.07     7901.20     71.12 o 
  -3   6  -1     2770.40     3035.24     44.88 o 
  -3   6  -2      526.84      543.79     19.67 o 
  -3   6  -3      141.75      157.25     11.24 o 
  -3   6  -4      631.54      580.79     15.57 o 
   3   6   5        1.82       -3.92      6.08 o 
   3   6   6      338.62      332.19     18.73 o 
  -3   6  -6     1294.61     1441.59     34.40 o 
  -3   6  -7      693.64      917.52     20.93 o 
   3   6   8     2554.62     2506.96     38.58 o 
   3   6   9       70.54       62.73      9.51 o 
   3  -6  10      113.24      106.91      8.99 o 
   3   6  11      200.77      211.08      9.04 o 
   3   6  12      727.10      695.57     30.49 o 
   3   6  12      761.90      806.17     21.28 o 
   3  -6  13      124.65      108.24      6.87 o 
   3   6  14        3.65        5.64      6.12 o 
   3   6  15      171.76      160.96     14.25 o 
   3   6  16      136.96      149.47      9.47 o 
  -3  -7  16       78.80       76.73      8.23 o 
  -3  -7  15       43.32       47.55     11.86 o 
  -3  -7  14        7.87       -1.90     10.28 o 
  -3  -7  13      220.27      213.75     21.19 o 
  -3   7  12        2.62       -0.66     11.51 o 
  -3  -7  12       89.21      132.58     16.10 o 
  -3   7  11      156.45      144.70      9.19 o 
  -3  -7  10      224.81      221.42      8.63 o 
  -3   7   9      282.01      233.66      8.36 o 
  -3   7   8      655.85      511.89     30.29 o 
  -3   7   7      979.05      790.22     35.81 o 
  -3   7   6     2919.87     2652.77     63.85 o 
  -3   7   5      277.13      309.58     15.09 o 
  -3   7   4     1511.94     1515.85     32.77 o 
  -3   7   3     2633.65     2595.55     42.89 o 
  -3   7   2       68.06       47.77      6.35 o 
  -3   7   1      243.23      206.75     13.53 o 
  -3   7   0     1314.97     1586.78     34.20 o 
  -3   7  -1      290.27      223.29     13.58 o 
  -3   7  -2       30.94       40.01      6.82 o 
  -3   7  -3        4.28        8.90      6.17 o 
  -3   7  -4      300.66      332.70     16.87 o 
  -3   7  -5       64.83       45.46      7.60 o 
   3   7   6      148.75      133.12     14.67 o 
  -3   7  -6      523.05      539.44     22.61 o 
   3   7   7      933.71      894.57     21.46 o 
   3  -7   8      133.61      153.86     10.47 o 
   3  -7   9      248.61      272.98     11.84 o 
   3   7  10     1665.71     1744.42     29.44 o 
   3  -7  11      481.39      501.93     13.91 o 
   3  -7  12      376.22      380.30     14.72 o 
   3   7  12      709.55      805.28     28.76 o 
   3   7  13       79.52       93.98      7.01 o 
   3  -7  14       58.97       64.06      5.76 o 
   3   7  15      132.60      127.19     13.15 o 
  -3  -8  16      209.56      247.40     11.09 o 
  -3  -8  15      151.82      143.45     13.68 o 
  -3  -8  14      541.41      499.87     21.31 o 
  -3  -8  13      142.75      133.48     11.90 o 
  -3   8  12     1186.68     1054.00     34.12 o 
  -3  -8  12     2317.60     2369.78     51.00 o 
  -3   8  11        3.10        4.21      8.56 o 
  -3  -8  10       51.77       45.73      8.86 o 
  -3   8   9       78.12       68.58      7.82 o 
  -3   8   8       87.74       81.66     12.84 o 
  -3  -8   8      109.70      113.32     15.14 o 
  -3   8   7      253.67      244.77     20.60 o 
  -3   8   6      354.53      238.05     24.80 o 
  -3   8   5      160.36      192.76     13.27 o 
  -3   8   4        3.84        8.03      9.23 o 
  -3   8   3        0.00       -6.36      8.45 o 
  -3   8   2       32.84       42.35      8.22 o 
  -3   8   1       10.08       -3.13     10.45 o 
  -3   8   0       40.97       60.65      8.07 o 
  -3   8  -1       12.09       15.55      7.49 o 
  -3   8  -2      225.15      182.75     13.68 o 
  -3   8  -3       14.88       16.29      7.11 o 
  -3   8  -4      250.25      223.86     14.91 o 
  -3   8  -5        8.07        6.72      8.99 o 
   3   8   6      448.88      335.35     21.67 o 
  -3   8  -6      549.26      686.54     26.63 o 
  -3   8  -7      150.73      194.87     18.73 o 
   3  -8   8      346.07      390.56     15.81 o 
   3   8   9      749.06      827.25     19.76 o 
   3  -8  10     2076.48     2266.99     33.23 o 
   3   8  11        2.40        0.78      6.99 o 
   3  -8  12      163.05      171.36      9.84 o 
   3   8  12      501.48      518.35     21.60 o 
   3  -8  13       14.79       -2.65     10.02 o 
   3   8  14       64.30       61.56      5.52 o 
   3   8  15       44.87       19.17     14.38 o 
  -3  -9  16       68.71      103.61      6.41 o 
  -3  -9  15       62.84       65.24      9.63 o 
  -3  -9  14       70.04       64.23      8.65 o 
  -3  -9  13       76.81       63.07      8.66 o 
  -3  -9  12      270.25      292.65     17.69 o 
  -3  -9  11      356.51      342.95     13.81 o 
  -3   9  10        1.92       10.85      8.51 o 
  -3   9   9       20.66       15.72      8.95 o 
  -3   9   8      412.01      396.76     16.67 o 
  -3  -9   8      430.08      735.50     29.70 o 
  -3   9   7      220.83      250.40     15.02 o 
  -3   9   6      953.92      840.97     40.53 o 
  -3   9   5     1029.78     1214.01     36.09 o 
  -3   9   4      356.64      304.16     17.69 o 
  -3   9   3        2.26       11.17     10.96 o 
  -3   9   2      477.92      444.15     21.18 o 
  -3   9   1      347.07      357.12     19.64 o 
  -3   9   0       37.59        9.88      7.96 o 
  -3   9  -1      349.28      340.34     19.94 o 
  -3   9  -2        5.07       -0.51      9.58 o 
  -3   9  -3      477.13      447.04     21.59 o 
  -3   9  -4      131.48      146.29     13.80 o 
   3   9   5       15.36        1.49     20.00 o 
  -3   9  -5       48.80       25.91     19.12 o 
   3  -9   6      809.03      945.11     21.31 o 
   3  -9   7      203.27      233.86      9.26 o 
   3  -9   8      777.25      824.31     19.12 o 
   3  -9   9        0.06       11.71     12.38 o 
   3  -9  10        7.11       10.82     11.69 o 
   3  -9  11      276.91      305.04     13.32 o 
   3   9  12      143.48      144.64      9.08 o 
   3   9  13        0.53        2.57      9.87 o 
   3   9  14      160.95      156.50     11.88 o 
  -3 -10  15       32.27       24.11      8.88 o 
  -3 -10  14       72.64       68.76     11.57 o 
  -3 -10  13       15.43       17.73     13.25 o 
  -3 -10  12       95.36      103.07     13.28 o 
  -3 -10  11      293.92      265.28     11.76 o 
  -3  10  10      117.75      107.27      8.46 o 
  -3  10   9      582.16      527.15     17.13 o 
  -3  10   8        0.66       30.60     15.96 o 
  -3 -10   8      667.57      624.07     21.52 o 
  -3 -10   7       46.29       38.52     13.03 o 
  -3 -10   6      278.39      211.11     21.13 o 
  -3 -10   5        3.18       -0.73     20.58 o 
  -3  10   4      187.47      206.76     15.76 o 
  -3  10   3       10.40       12.88     11.85 o 
  -3  10   2        4.06      -12.32     12.32 o 
  -3  10   1     1303.62     1460.03     40.21 o 
  -3  10   0      305.54      240.66     16.41 o 
  -3  10  -1     1325.17     1356.39     39.46 o 
  -3  10  -2      531.33      503.14     24.25 o 
  -3  10  -3      104.58      112.30     12.11 o 
   3 -10   4      211.79      197.23     10.09 o 
   3 -10   5       30.14       43.53     10.23 o 
   3 -10   6      563.84      647.17     18.34 o 
   3 -10   7      310.24      303.72     12.18 o 
   3 -10   8      273.35      314.13     16.43 o 
   3 -10   8      298.76      304.25     20.86 o 
   3 -10   9       23.79       29.03      9.87 o 
   3 -10  10      142.18      145.96     12.32 o 
   3  10  11        3.79       -2.55      7.40 o 
   3  10  12        9.43        8.90     10.37 o 
   3 -10  12       12.69        8.06     12.48 o 
   3 -10  13       96.59      115.36      7.04 o 
   3  10  14      140.47      143.42     10.42 o 
  -3 -11  14        3.85       -9.01      9.54 o 
  -3 -11  13      278.83      283.39     14.64 o 
  -3 -11  12       71.94      103.34     12.07 o 
  -3 -11  11       19.39       26.76      7.38 o 
  -3 -11  10       21.73       13.95      8.23 o 
  -3 -11   9       13.19        6.68      9.20 o 
  -3 -11   9      212.18      192.05     19.08 o 
  -3 -11   8      186.75      236.79     13.86 o 
  -3 -11   7      444.22      418.44     14.98 o 
  -3 -11   6       58.12       78.74     19.20 o 
  -3 -11   5        0.15      -18.80     18.80 o 
  -3 -11   4     1267.44     1182.19     19.86 o 
  -3  11   3      966.25      909.57     21.48 o 
  -3  11   2      581.77      546.11     16.70 o 
   3 -11  -2      601.02      596.12     28.01 o 
   3 -11  -1      306.18      344.46     14.61 o 
   3 -11   0     1634.39     1559.96     28.50 o 
   3 -11   1      293.50      286.56     13.31 o 
   3 -11   2       25.40       17.43      9.96 o 
   3 -11   3       64.72       69.12      9.84 o 
  -3  11  -4       14.57       -4.80      9.86 o 
   3 -11   5      134.00      120.29     18.31 o 
   3 -11   6      498.88      408.57     26.12 o 
   3 -11   7      458.09      455.71     15.21 o 
   3 -11   8       41.35       61.20     17.82 o 
   3 -11   9        0.88        9.69      9.50 o 
   3  11  10       15.33       11.66      7.99 o 
   3 -11  11        1.04       -1.65      7.03 o 
   3  11  12        1.96        7.50      6.38 o 
   3  11  13       69.62       69.28     10.91 o 
  -3 -12  14      592.08      734.98     15.82 o 
  -3 -12  13       36.09       37.27      7.45 o 
  -3 -12  12      239.69      279.15     14.14 o 
  -3 -12  11        0.67       -4.08      8.74 o 
  -3  12  10        0.72       -0.85      8.00 o 
  -3 -12   9      490.95      485.07     22.24 o 
  -3 -12   9      702.49      747.12     25.88 o 
  -3 -12   8      122.58      143.27     11.70 o 
  -3 -12   7       86.52       74.27      9.31 o 
  -3 -12   6       29.09       19.37     10.30 o 
  -3 -12   5      446.83      453.66     21.86 o 
  -3  12   4        0.47        5.32     16.88 o 
  -3  12   3     1801.78     1824.55     24.72 o 
  -3  12   2      176.07      133.42     14.16 o 
   3 -12  -2      527.30      525.74     19.33 o 
   3 -12  -1      391.56      368.63     11.80 o 
  -3  12   0     2608.37     2594.23     38.27 o 
   3 -12   1      390.17      359.26     15.02 o 
   3 -12   2      463.44      420.41     20.98 o 
   3 -12   3       53.02       48.94     11.76 o 
   3 -12   4      794.16      652.82     26.55 o 
   3 -12   5      346.82      402.63     23.74 o 
   3 -12   6      309.38      306.84     18.22 o 
   3 -12   7      657.74      703.70     18.66 o 
  -3  12  -8      177.53      190.34     12.10 o 
   3 -12   9      191.79      199.98     13.33 o 
   3  12  10      247.79      230.48     16.41 o 
   3  12  11        0.25       -1.53      6.96 o 
   3  12  12      142.41      163.55     11.70 o 
   3  12  13      329.33      382.08     14.10 o 
  -3 -13  13        5.06       16.15     10.09 o 
  -3 -13  12      525.63      613.15     18.40 o 
  -3 -13  11      257.30      266.21     12.97 o 
  -3 -13  10       45.51       33.52      9.47 o 
  -3 -13   9        3.43       14.18     10.92 o 
  -3 -13   9        6.15       38.18     17.45 o 
  -3 -13   8     1408.46     2033.95     30.63 o 
  -3 -13   7      497.19      477.41     15.43 o 
  -3 -13   6      172.12      189.78     11.24 o 
  -3 -13   5      371.17      281.06     19.20 o 
  -3 -13   4       95.25       76.53      9.52 o 
  -3  13   3      254.63      231.28     15.85 o 
   3 -13  -2      701.58      683.68     19.97 o 
   3 -13  -1      139.18      149.79     10.80 o 
   3 -13   0      379.98      329.99     13.08 o 
   3 -13   1      141.38      124.82     10.70 o 
   3 -13   2       83.99       94.47     12.35 o 
  -3 -13  -2      567.46      562.06     26.61 o 
   3 -13   3        0.19       -5.93     11.90 o 
   3 -13   4       44.02       26.78     11.12 o 
   3 -13   5        4.17       20.32     11.76 o 
   3 -13   6      682.23      637.08     15.83 o 
  -3  13  -7      471.54      513.80     15.43 o 
  -3  13  -8       64.91       63.56     10.81 o 
   3 -13   9       63.57       68.70      7.66 o 
   3  13  10       35.36       21.33      8.89 o 
   3  13  11        7.41        7.44      8.84 o 
   3  13  12       52.34       35.13      7.34 o 
  -3 -14  11       29.93       38.15      8.47 o 
  -3 -14  10      147.38      156.19      9.35 o 
  -3 -14   9      152.57      171.64     10.86 o 
  -3 -14   9      247.39      250.32     14.71 o 
  -3 -14   8      586.03      777.13     17.20 o 
  -3 -14   7      122.19      123.01     11.76 o 
  -3 -14   6     1104.46     1037.20     32.55 o 
  -3 -14   5       28.32        7.94     15.19 o 
  -3 -14   4      211.99      215.77     10.39 o 
  -3 -14   3      222.41      206.29     10.45 o 
  -3  14   2      358.10      353.40     14.24 o 
  -3  14   1      153.72      157.51      8.04 o 
   3 -14   0        0.95        7.64      6.96 o 
   3 -14   1      145.06      160.85      8.50 o 
   3 -14   2      107.05      109.46      8.31 o 
  -3 -14  -2      316.96      372.57     22.56 o 
   3 -14   3        3.73        1.52      7.56 o 
  -3  14  -4      487.58      439.13     15.24 o 
  -3  14  -5      232.39      237.83     12.04 o 
   3 -14   6      502.88      549.64     16.01 o 
  -3  14  -7      172.48      185.33      8.82 o 
   3 -14   8     1032.79     1306.01     21.45 o 
   3 -14   9        8.12        4.08      6.88 o 
   3  14  10       22.65       22.89      8.51 o 
   3  14  11        4.18       -4.04      7.76 o 
  -3 -15   9       45.17       60.46     13.11 o 
  -3 -15   8      188.08      238.69     12.92 o 
  -3 -15   7      943.34     1012.79     28.61 o 
  -3 -15   6      344.20      362.60     18.67 o 
  -3 -15   5       17.19       21.79     11.77 o 
  -3 -15   4        7.63        1.51      9.49 o 
  -3 -15   3      398.06      411.19     14.14 o 
  -3 -15   2      766.48      808.77     20.06 o 
  -3  15   1      114.41      125.61      9.22 o 
  -3  15   0     1180.04     1194.31     24.42 o 
   3 -15   1      112.73      114.01      7.73 o 
  -3  15  -2      172.11      168.26     13.51 o 
  -3 -15  -2      654.15      720.06     18.80 o 
   3 -15   3       41.27       35.77      6.55 o 
  -3  15  -4       25.04       17.96      9.48 o 
   3 -15   5      270.88      251.98     15.56 o 
  -3  15  -5      331.87      330.32     18.65 o 
   3 -15   6      262.13      273.07     10.68 o 
  -3  15  -7       42.67       36.53      6.51 o 
   3  15   8       14.01       15.05      9.23 o 
   3 -15   8       38.45       36.00      8.82 o 
   3  15   9        7.27       14.55      8.38 o 
   3  15  10       64.43       70.36      7.12 o 
  -3 -16   8      370.60      460.61     14.93 o 
  -3 -16   7       47.37       48.18      8.35 o 
  -3 -16   6      206.98      212.28     12.51 o 
  -3 -16   5       15.06       17.57     10.46 o 
  -3 -16   4       74.58       75.66     12.12 o 
  -3 -16   3        0.77        0.20      7.46 o 
  -3  16   2      174.01      191.16     10.57 o 
  -3  16   1       91.06      107.26      8.18 o 
  -3 -16   0        2.94       -1.51      7.29 o 
  -3 -16  -1       80.59       91.12      8.86 o 
  -3  16  -2      147.09      158.69     12.12 o 
  -3 -16  -2      194.48      209.90     17.96 o 
   3 -16   3       17.77       10.47      6.13 o 
   3 -16   4        2.28        1.16      5.80 o 
   3 -16   5        2.00        2.28      7.95 o 
  -3  16  -5        4.52        2.05     11.49 o 
   3 -16   6      611.83      733.65     12.70 o 
   3  16   7       79.85       84.13      5.04 o 
   3  16   8       10.02       21.84      8.00 o 
   3 -16   8      107.61      124.22     10.42 o 
  -3 -17   7      197.84      225.53      9.52 o 
  -3 -17   6       60.22       56.34      7.73 o 
  -3 -17   5       48.30       38.67      8.77 o 
  -3 -17   4      188.20      194.04     13.24 o 
  -3 -17   3      286.14      285.28     14.72 o 
   3 -17  -2      184.24      189.62     11.15 o 
  -3 -17   2      266.17      294.12     10.13 o 
  -3  17   1        3.55        2.98      7.75 o 
   3 -17   0      415.58      476.43      8.73 o 
   3 -17   1        4.48        7.11      7.48 o 
  -3  17  -2      108.10      134.76      7.21 o 
  -3  17  -3       75.65       71.11      5.53 o 
  -3  17  -4      163.59      184.66      6.57 o 
   3  17   5        0.20       -4.55     10.64 o 
  -3  17  -5        0.37        1.01      7.11 o 
   3 -17   6      105.93      131.54      5.93 o 
  -3 -18   5       30.90       26.16      9.09 o 
   3  18  -4        7.24        8.31      7.14 o 
  -3 -18   4      212.49      195.02     12.13 o 
  -3 -18   3       54.66       52.86      5.47 o 
   3  18  -2      397.12      402.12     12.03 o 
  -3 -18   2      462.22      480.05     15.47 o 
  -3 -18   1      127.82      194.88      5.86 o 
   3 -18   0        6.28        1.69      4.88 o 
   3 -18   1       96.97      135.70      6.76 o 
   3 -18   2       85.89      117.07      5.49 o 
  -3  18  -3        0.80        2.77      4.90 o 
   3 -18   4      186.80      187.19      5.93 o 
  -4   0  16      849.48      854.56     27.09 o 
  -4   0  14      472.38      464.75     13.08 o 
  -4   0  12      789.16      732.53     20.69 o 
  -4   0  10       82.50       83.52     15.60 o 
  -4   0   8      286.51      257.08     16.79 o 
  -4   0   6     5033.07     4994.21     43.77 o 
  -4   0   4     4917.75     4992.21     37.56 o 
   4   0  -2       78.20       88.00      3.40 o 
   4   0   0    10602.85    11033.81     69.46 o 
   4   0   2     2066.45     1975.99     33.41 o 
   4   0   4      180.34      141.80     10.32 o 
   4   0   6      960.55      990.64     30.18 o 
   4   0   8      445.34      465.00     21.90 o 
   4   0  10     1426.13     1387.56     25.60 o 
   4   0  12      527.38      474.29     24.19 o 
   4   0  14      536.33      565.51     24.79 o 
   4   0  16      126.02      123.65      9.78 o 
  -4   1  17       40.70       36.76      5.69 o 
  -4  -1  16       27.40       19.23      6.16 o 
  -4   1  15        8.88       -0.21      6.94 o 
  -4  -1  14       67.86       66.01      5.23 o 
  -4   1  13      155.21      139.56      6.32 o 
  -4  -1  12       74.21       51.62     12.91 o 
  -4   1  12      454.26      452.04     11.98 o 
  -4   1  11     2031.98     1925.59     18.64 o 
  -4   1  10      594.23      568.10     19.74 o 
  -4   1   9       66.99       49.08      8.90 o 
  -4  -1   8       16.09       32.24      5.35 o 
  -4  -1   7      182.30      187.21      6.58 o 
  -4  -1   6      517.01      571.46     10.73 o 
  -4  -1   5      360.09      378.98      6.30 o 
   4   1  -4     5050.09     4929.97     19.38 o 
  -4   1   3      257.91      280.15      4.96 o 
  -4   1   2     3791.47     4016.84     16.23 o 
  -4   1   1      960.57      956.96      9.21 o 
  -4   1   0      129.21      193.80      5.73 o 
  -4   1  -1      502.23      510.81      9.37 o 
   4   1   2       45.27       53.29      4.69 o 
   4   1   3     1253.97     1300.66     12.20 o 
   4  -1   4     4306.61     4850.35     28.14 o 
   4  -1   5       32.93       30.84      3.69 o 
   4   1   6     2109.69     2535.84     37.07 o 
   4  -1   6     2613.32     2833.40     35.05 o 
   4   1   7      732.92      877.28     15.78 o 
   4   1   8     1417.24     1482.46     27.53 o 
   4   1   9       22.70       39.32     14.81 o 
   4   1  10      601.73      654.81     14.60 o 
   4  -1  11        1.12        6.59      7.67 o 
   4  -1  12     1262.04     1180.96     26.24 o 
   4   1  13      542.14      493.59     19.41 o 
   4  -1  14      501.49      476.72     15.93 o 
   4  -1  15       70.62       59.03      9.22 o 
   4  -1  16       48.44       67.47      5.95 o 
   4   1  17        9.38       11.61      5.32 o 
  -4   2  17       36.34       34.64      7.82 o 
  -4   2  16      468.93      421.44     13.59 o 
  -4  -2  15       22.41       26.90      6.93 o 
  -4   2  14      867.21      848.12     14.91 o 
  -4  -2  13      338.73      331.67      8.89 o 
  -4   2  12     1856.41     1606.24     29.00 o 
  -4   2  12     1886.01     1801.50     21.89 o 
  -4  -2  11      198.05      184.39      5.78 o 
  -4  -2  10      152.36      147.55     10.94 o 
  -4   2   9     1347.93     1357.48     28.97 o 
  -4   2   8      178.91      149.07      9.60 o 
  -4  -2   7      391.94      415.11     11.34 o 
  -4  -2   6      417.56      480.19     10.16 o 
  -4  -2   5      830.50      886.40      9.91 o 
  -4  -2   4     2292.24     2372.87     15.92 o 
  -4   2   3      434.91      384.62     10.71 o 
  -4   2   2        3.22        3.64      3.53 o 
  -4   2   1     1495.60     1603.64     29.26 o 
   4  -2   0     1626.78     1723.19     20.30 o 
   4  -2   1       25.67       17.54      2.97 o 
   4  -2   2     2181.46     1853.90     11.32 o 
   4  -2   3       30.73       44.29      2.53 o 
   4  -2   4       11.84       16.19      3.09 o 
   4   2   5        0.01        0.89      3.89 o 
   4   2   6      282.82      361.15     14.55 o 
   4  -2   6     1136.44     1115.20     22.33 o 
   4   2   7      164.30      163.96     13.01 o 
   4   2   8       71.50       70.37     10.69 o 
   4   2   9      125.35      142.77     15.13 o 
   4  -2  10      243.58      259.40      9.27 o 
   4   2  11       19.85       19.19      7.20 o 
   4  -2  12      351.47      315.31     17.89 o 
   4   2  12      488.40      460.68     16.59 o 
   4  -2  13      224.71      252.88     12.07 o 
   4  -2  14      113.85      119.61      9.72 o 
   4  -2  15      244.76      251.89     11.66 o 
   4   2  16       34.01       39.52      6.08 o 
   4   2  17        5.15        3.94      6.96 o 
  -4   3  17        0.61        3.96      7.87 o 
  -4   3  16       23.63       21.58      8.27 o 
  -4  -3  15      193.64      205.66     14.40 o 
  -4  -3  14     2052.24     2046.26     24.08 o 
  -4   3  13      151.73      144.07      6.34 o 
  -4  -3  12      119.07      101.57     12.11 o 
  -4  -3  12      359.56      364.06      9.51 o 
  -4  -3  11        4.66        0.29      5.41 o 
  -4   3  10     1329.47     1180.09     17.47 o 
  -4   3   9      167.53      163.61     15.35 o 
  -4   3   8       36.64       33.06     12.27 o 
  -4   3   7      782.90      901.74     20.21 o 
  -4   3   6      394.89      409.12     14.37 o 
  -4   3   5      842.63      935.64     11.91 o 
  -4   3   4      683.66      640.93     11.24 o 
  -4   3   3     2955.43     3176.90     24.63 o 
  -4   3   2        5.39        3.83      3.19 o 
  -4   3   1      265.02      316.65     13.86 o 
  -4   3   0      167.42      189.32     10.35 o 
  -4   3  -1      422.57      397.98     13.85 o 
   4   3   2       26.26       26.48      3.13 o 
  -4   3  -3      893.78      908.51     12.31 o 
   4   3   5       41.59       41.68      5.05 o 
   4   3   6      208.26      260.31     11.43 o 
   4   3   7      162.03      173.18      9.32 o 
   4   3   8     1107.53     1153.30     35.91 o 
   4   3   9       58.27       73.39     15.90 o 
   4   3  10        8.02        1.31      7.75 o 
   4  -3  11       78.84       84.06      7.28 o 
   4  -3  12      741.04      770.09     28.22 o 
   4  -3  12      754.89      790.91     22.43 o 
   4   3  13       63.18       59.89      9.06 o 
   4   3  14      100.53      100.43      7.84 o 
   4  -3  15      137.57      155.17     10.42 o 
   4   3  16        0.78        3.22      6.46 o 
   4   3  17        4.38        5.01      6.95 o 
  -4   4  17        0.21        4.00      7.49 o 
  -4  -4  16       42.61       34.30      6.78 o 
  -4  -4  15       19.91       -6.78     17.37 o 
  -4  -4  14      622.38      614.60     15.33 o 
  -4  -4  13       86.96       80.48      5.91 o 
  -4  -4  12      226.37      200.14     15.36 o 
  -4   4  12      895.35      943.38     18.31 o 
  -4   4  11        0.09       -2.15      6.52 o 
  -4  -4  10        8.72        8.91      6.00 o 
  -4   4   9        4.66      -13.18     15.83 o 
  -4   4   8       10.30       31.53     11.78 o 
  -4   4   7      469.75      468.54     23.67 o 
  -4  -4   6     2026.04     2208.50     31.77 o 
  -4   4   5      917.70     1141.11     18.36 o 
  -4   4   4      524.87      658.27     14.49 o 
  -4   4   3      550.52      520.31     12.59 o 
  -4   4   2      794.10      778.42     15.32 o 
  -4   4   1     1389.56     1310.56     19.83 o 
  -4   4   0        9.91       32.18      3.68 o 
  -4   4  -1      783.04      915.45     15.94 o 
  -4   4  -2      280.43      357.00      9.71 o 
  -4   4  -3      350.75      364.44     16.49 o 
   4   4   4      151.34      178.11      7.45 o 
  -4   4  -5     1743.46     1752.47     35.87 o 
  -4   4  -6     3830.08     4496.23     44.16 o 
   4   4   7       99.05      124.51      8.26 o 
   4   4   8      206.19      236.86     17.92 o 
   4  -4   9      376.57      402.35     14.53 o 
   4  -4  10      914.54      862.49     17.41 o 
   4  -4  11      304.47      274.29     10.23 o 
   4   4  12       11.46       10.30      8.44 o 
   4   4  12      517.01      388.80     25.23 o 
   4  -4  13       39.82       49.94      6.35 o 
   4   4  14      867.39      862.64     29.74 o 
   4   4  15      278.63      289.10     16.97 o 
   4   4  16        3.67        4.55      8.15 o 
  -4   5  17       21.62        7.17      7.53 o 
  -4   5  16       42.14       35.75      6.69 o 
  -4  -5  15      400.12      448.50     21.76 o 
  -4  -5  14      116.01      101.36     11.57 o 
  -4  -5  13       56.90       53.50      5.96 o 
  -4  -5  12      112.16      100.56     10.81 o 
  -4   5  12      126.97      113.85      9.70 o 
  -4  -5  11       25.79       31.75      6.35 o 
  -4  -5  10      501.23      465.99      9.13 o 
  -4   5   9       28.91        8.30     15.28 o 
  -4   5   8      841.93      759.39     33.41 o 
  -4   5   7      955.91      821.21     32.43 o 
  -4   5   6     5112.67     5632.98     52.48 o 
  -4   5   5      148.39      153.16      8.06 o 
  -4   5   4      162.52      208.79      9.06 o 
  -4   5   3       49.36       51.56      6.20 o 
  -4   5   2     1684.01     1549.81     30.88 o 
  -4   5   1      457.81      564.68     19.35 o 
  -4   5   0     2030.08     2416.17     39.90 o 
  -4   5  -1      350.44      383.08     16.96 o 
  -4   5  -2      298.83      248.50     13.75 o 
   4   5   3      831.19      999.83     18.07 o 
  -4   5  -4     2555.31     2562.22     29.61 o 
  -4   5  -5       74.68       84.43      8.93 o 
  -4   5  -6     1859.73     1967.12     41.32 o 
  -4   5  -7      847.29     1003.96     22.34 o 
   4   5   8     1085.98     1090.76     37.00 o 
   4   5   9      255.49      244.21      9.55 o 
   4   5  10      194.18      199.43      8.86 o 
   4   5  11      347.74      307.60     10.79 o 
   4   5  12      897.86      881.61     21.72 o 
   4   5  12     1179.94     1234.75     38.39 o 
   4  -5  13      743.52      794.94     16.58 o 
   4   5  14      211.55      193.94     13.63 o 
   4   5  15       83.32       61.44     12.42 o 
   4   5  16       17.92       26.15      8.05 o 
  -4   6  17       50.01       42.65      7.04 o 
  -4   6  16        0.98       -1.72      6.10 o 
  -4  -6  15      147.72      172.84     15.02 o 
  -4  -6  14      199.77      210.32     20.12 o 
  -4   6  13      211.07      213.88     12.03 o 
  -4   6  12      658.35      619.09     15.63 o 
  -4  -6  11       16.53       20.31      7.38 o 
  -4  -6  10      125.59      101.02      6.54 o 
  -4  -6   9      178.48      207.75      7.12 o 
  -4   6   8      454.72      411.57     27.20 o 
  -4   6   7      862.44      745.60     33.16 o 
  -4   6   6     1518.03     1510.38     45.10 o 
  -4   6   5      956.84      903.85     19.83 o 
  -4   6   4      249.17      272.65     13.38 o 
  -4   6   3     2374.60     2624.97     42.06 o 
  -4   6   2     2450.41     2468.82     41.67 o 
  -4   6   1     1257.34     1285.34     31.24 o 
  -4   6   0       22.85       17.04      5.45 o 
  -4   6  -1     1159.60     1198.46     30.37 o 
  -4   6  -2      287.87      312.72     16.82 o 
  -4   6  -3      559.75      699.01     24.18 o 
  -4   6  -4      146.44      163.27     12.42 o 
  -4   6  -5     1555.20     1632.33     38.06 o 
  -4   6  -6     4943.01     6340.27     76.47 o 
   4   6   7      931.26     1118.10     24.18 o 
   4   6   8      575.01      644.15     29.71 o 
   4  -6   8     1672.64     1716.51     38.21 o 
   4   6   9       39.51       43.59      9.75 o 
   4   6  10      193.19      189.42     10.20 o 
   4   6  11      953.88     1049.19     19.88 o 
   4  -6  12       95.41       86.17      8.31 o 
   4   6  12      176.32      160.14     17.29 o 
   4   6  13      188.46      176.14      7.92 o 
   4   6  14      461.01      467.47     15.30 o 
   4   6  15      124.65      120.70     11.91 o 
   4   6  16      127.42      132.84      7.87 o 
  -4  -7  16       20.66       35.69      8.59 o 
  -4  -7  15      155.80      153.18     11.98 o 
  -4  -7  14       64.77       70.58      9.20 o 
  -4  -7  13       15.13       16.98     14.41 o 
  -4  -7  12      936.20      794.43     32.78 o 
  -4  -7  11      303.53      281.46     12.64 o 
  -4  -7  10      231.66      199.67      8.80 o 
  -4   7   9      327.39      294.43      9.50 o 
  -4   7   8      225.75      141.24     20.69 o 
  -4  -7   8      327.01      431.43     22.87 o 
  -4   7   7      709.12      716.91     33.75 o 
  -4   7   6      606.61      560.62     28.85 o 
  -4   7   5      668.16      664.45     18.45 o 
  -4   7   4      415.65      496.59     19.52 o 
  -4   7   3      570.69      601.41     21.72 o 
  -4   7   2      411.74      368.86     17.68 o 
  -4   7   1      278.49      329.40     17.32 o 
  -4   7   0       60.89       77.62      9.46 o 
  -4   7  -1      305.94      352.73     18.13 o 
  -4   7  -2      658.73      726.54     25.78 o 
  -4   7  -3      461.26      433.64     20.07 o 
  -4   7  -4        0.11       -2.36      9.36 o 
  -4   7  -5      236.33      262.06     16.38 o 
  -4   7  -6     1025.91     1111.76     33.44 o 
  -4   7  -7      442.03      532.32     23.21 o 
   4   7   8        0.54       40.94     19.04 o 
   4  -7   8     1434.32     1484.78     27.22 o 
   4   7   9      115.71      126.31      9.92 o 
   4  -7  10     1747.19     1889.42     31.11 o 
   4   7  11       57.35       61.27      6.89 o 
   4   7  12     1174.68     1092.97     36.18 o 
   4   7  12     1271.57     1390.17     26.26 o 
   4  -7  13      107.61      118.03      7.23 o 
   4   7  14      713.63      750.24     17.04 o 
   4   7  15      117.44      122.83     10.45 o 
  -4  -8  16       66.45       64.19      5.02 o 
  -4  -8  15        7.27       -7.86     11.40 o 
  -4  -8  14      212.52      219.64     13.66 o 
  -4  -8  13      190.42      162.73     19.06 o 
  -4  -8  12      185.42      208.28     16.51 o 
  -4  -8  11       14.13       12.69     11.19 o 
  -4  -8  10       36.91       21.34      7.94 o 
  -4  -8   9      210.98      203.58      9.18 o 
  -4   8   8      440.28      418.99     15.55 o 
  -4  -8   8      449.67      611.88     19.24 o 
  -4  -8   7      198.69      184.75     13.15 o 
  -4   8   6      472.65      408.14     28.86 o 
  -4   8   5       57.00       59.33     13.38 o 
  -4   8   4     1443.47     1409.22     35.45 o 
  -4   8   3        0.09       -2.70     10.37 o 
  -4   8   2     1097.33     1137.36     32.33 o 
  -4   8   1       63.22      110.15     12.41 o 
  -4   8   0      466.92      428.14     20.38 o 
  -4   8  -1       48.69       56.58     11.37 o 
  -4   8  -2       14.09        6.20      9.43 o 
  -4   8  -3      211.48      259.23     16.82 o 
  -4   8  -4      276.91      256.56     16.54 o 
  -4   8  -5        1.23        2.14     11.52 o 
  -4   8  -6      797.02      874.33     20.39 o 
   4  -8   7      376.60      404.32     11.36 o 
   4   8   8      341.78      339.75     26.16 o 
   4  -8   8     1026.30     1143.37     18.76 o 
   4  -8   9       12.33       18.48      8.60 o 
   4   8  10      220.15      242.15     11.10 o 
   4  -8  11        6.89       13.31      6.84 o 
   4   8  12       38.26       47.01     12.15 o 
   4   8  12       56.36       75.34     10.28 o 
   4   8  13      242.88      277.70      8.93 o 
   4   8  14      145.32      171.21      7.84 o 
  -4  -9  15       14.01        5.56     10.48 o 
  -4  -9  14      561.62      679.28     22.74 o 
  -4  -9  13      144.36      162.75     12.89 o 
  -4  -9  12      314.25      274.24     18.27 o 
  -4  -9  11        9.56       15.54     10.68 o 
  -4  -9  10      612.99      587.60     18.02 o 
  -4  -9   9      377.74      348.44     13.91 o 
  -4  -9   8      850.09      924.16     34.18 o 
  -4   9   7      157.75      168.95     13.11 o 
  -4   9   6      927.08      903.78     27.24 o 
  -4   9   4      224.60      216.25     15.97 o 
  -4   9   3      385.38      382.27     21.15 o 
  -4   9   2      300.74      312.10     18.15 o 
  -4   9   1      665.96      657.84     26.74 o 
  -4   9   0       30.48       23.40     10.66 o 
  -4   9  -1      728.57      689.07     27.52 o 
  -4   9  -2      242.91      248.30     16.76 o 
  -4   9  -3        8.18        9.36     12.54 o 
  -4   9  -4        4.97       -3.90     13.66 o 
  -4   9  -5       14.49        4.15     10.58 o 
  -4   9  -6      470.83      631.18     18.18 o 
   4  -9   7      169.65      146.96     10.19 o 
   4  -9   8      340.70      344.14     15.31 o 
   4  -9   9      155.99      150.00      9.83 o 
   4  -9  10      110.99      108.98     11.23 o 
   4  -9  11       23.95       25.83      6.75 o 
   4  -9  12      367.50      420.11     14.37 o 
   4   9  12      407.54      502.88     22.80 o 
   4   9  13      110.92      158.68     12.54 o 
   4   9  14      167.19      141.85     10.00 o 
  -4 -10  15       27.66       27.53      8.52 o 
  -4 -10  14      201.72      186.92     15.19 o 
  -4 -10  13      146.43      142.69     11.49 o 
  -4 -10  12      141.63      122.94     13.56 o 
  -4 -10  11      194.88      152.35     13.71 o 
  -4 -10  10      140.24      131.42     12.46 o 
  -4 -10   9      392.42      400.82     11.67 o 
  -4 -10   8      240.70      208.16     19.31 o 
  -4 -10   7      255.71      240.33     17.31 o 
  -4  10   6      462.22      449.11     20.68 o 
  -4  10   5       36.65        7.77     25.56 o 
  -4  10   4      171.72      141.65     12.03 o 
  -4  10   3      217.79      176.39     16.59 o 
  -4  10   2      246.65      237.07     16.78 o 
  -4  10   1      504.41      500.03     24.35 o 
  -4  10   0      631.08      621.51     27.02 o 
  -4  10  -1      426.00      399.46     22.56 o 
   4 -10   2      637.74      614.18     18.07 o 
  -4  10  -3      229.94      197.48     10.26 o 
   4 -10   4       41.54       43.74      9.80 o 
   4 -10   5       87.88       70.68     11.20 o 
   4 -10   6      431.69      466.71     14.77 o 
  -4  10  -7       24.60       33.09      9.43 o 
   4 -10   8      165.49      185.48     13.91 o 
   4 -10   8      222.67      234.93     18.31 o 
   4 -10   9       59.32       55.02      9.38 o 
   4 -10  10       62.05       76.72     11.49 o 
   4  10  11       30.16       32.30      7.36 o 
   4  10  12      228.98      229.12     15.61 o 
   4  10  13       44.47       66.99     11.10 o 
  -4 -11  14      401.05      532.74     16.34 o 
  -4 -11  13       34.58       41.18      7.88 o 
  -4 -11  12       62.79       34.99     11.08 o 
  -4 -11  11      630.05      616.50     24.55 o 
  -4 -11  10      440.65      387.98     20.56 o 
  -4 -11   9       77.27       74.78      9.48 o 
  -4 -11   8       51.05       47.79     12.43 o 
  -4 -11   7      514.46      545.25     25.81 o 
  -4 -11   6      558.00      412.68     29.71 o 
  -4  11   5      126.87      133.77     12.73 o 
  -4 -11   4     1670.34     1563.74     23.72 o 
  -4  11   3      188.93      172.72     11.90 o 
  -4  11   2       43.78       48.16      9.09 o 
   4 -11  -1       84.94       76.41     11.12 o 
   4 -11   0      614.96      631.41     14.77 o 
   4 -11   1       64.69       65.77     10.43 o 
  -4  11  -2       17.11       24.86      7.73 o 
   4 -11   3       23.38       15.51      8.02 o 
   4 -11   4        0.79        1.38      8.87 o 
   4 -11   5       23.99       20.25      7.32 o 
   4 -11   6       48.17       43.10      8.84 o 
  -4  11  -7      196.88      189.42     10.28 o 
   4 -11   8      347.53      372.20     20.29 o 
   4 -11   9       13.08       15.56     12.70 o 
   4 -11  10       69.25       90.32      8.08 o 
   4  11  11        0.17        0.28     10.06 o 
   4  11  12      227.51      224.89     13.80 o 
   4  11  13       22.98       33.78      9.70 o 
  -4 -12  13      406.17      473.13     15.58 o 
  -4 -12  12      120.14      138.53     11.08 o 
  -4 -12  11      186.55      191.22     12.33 o 
  -4 -12  10        0.82        7.65      9.64 o 
  -4 -12   9       16.24       12.96     11.07 o 
  -4 -12   9      161.59      172.40     18.21 o 
  -4 -12   8      187.38      184.73     11.72 o 
  -4 -12   7      864.25      842.79     21.53 o 
  -4 -12   6      383.18      330.13     26.84 o 
  -4  12   5      452.71      481.49     15.75 o 
  -4  12   4     1540.13     1514.57     27.90 o 
  -4  12   3       13.07       21.58     13.29 o 
  -4  12   2     1368.33     1290.23     35.75 o 
  -4  12   1      392.45      441.81     15.33 o 
   4 -12   0     1634.12     1442.19     27.05 o 
   4 -12   1      307.77      345.27     14.53 o 
   4 -12   2      475.74      396.53     14.55 o 
   4 -12   3       91.02       68.38      8.42 o 
  -4  12  -4      508.19      470.54     15.66 o 
   4 -12   5      115.38      106.08      6.87 o 
  -4  12  -6      557.98      499.26     20.06 o 
  -4  12  -7      560.42      583.05     16.49 o 
  -4  12  -8      244.33      259.69     14.82 o 
   4 -12   8      247.99      241.03     16.27 o 
   4 -12   9        2.69       -5.53     11.45 o 
   4  12  10      214.97      176.24     14.57 o 
   4  12  11        0.20        5.61      8.90 o 
   4  12  12        5.47        3.65      7.78 o 
  -4 -13  12      134.83      151.10     10.86 o 
  -4 -13  11      102.90       86.01      8.37 o 
  -4 -13  10        7.82        1.47      9.10 o 
  -4 -13   9      151.03      112.26      9.96 o 
  -4 -13   9      199.21      206.65     16.63 o 
  -4 -13   8       72.59       79.23     10.73 o 
  -4 -13   7      592.24      643.61     17.86 o 
  -4 -13   6      890.07      749.66     22.42 o 
  -4 -13   5      642.26      710.54     27.09 o 
  -4 -13   5      645.42      441.92     25.28 o 
  -4  13   4        9.10       13.54     14.12 o 
  -4  13   3      170.17      145.89     12.81 o 
  -4  13   2      705.98      641.63     26.47 o 
  -4  13   1      547.38      493.86     23.29 o 
   4 -13   0      113.97      107.69      8.81 o 
   4 -13   1      455.39      539.57     17.14 o 
   4 -13   2      424.75      374.44     14.58 o 
   4 -13   3      117.24       84.42      7.63 o 
   4 -13   4      118.46       93.65      7.61 o 
  -4  13  -5      180.77      158.03      9.36 o 
  -4  13  -6      232.93      236.78     10.90 o 
  -4  13  -7       81.49       75.81      7.78 o 
  -4  13  -8      353.42      382.67     14.42 o 
   4 -13   9       94.58       76.44      6.96 o 
   4  13  10       42.87       32.46      8.40 o 
   4  13  11       22.91       22.12      7.67 o 
   4  13  12      117.48      128.35      7.34 o 
  -4 -14  11       14.12        8.10      8.08 o 
  -4 -14  10      188.07      227.95     11.03 o 
  -4 -14   9       67.84       77.64      9.72 o 
  -4 -14   9       73.99       71.80     14.67 o 
  -4 -14   8     1346.96     1787.88     25.78 o 
  -4 -14   7      209.34      239.30     10.39 o 
  -4 -14   6      385.00      353.79     18.87 o 
  -4 -14   5      200.07      215.59     16.44 o 
  -4  14   4      420.58      463.98     15.27 o 
  -4 -14   3      661.24      611.04     17.94 o 
  -4  14   2       89.19      111.12     12.40 o 
  -4 -14   2      515.91      494.56     23.50 o 
  -4  14   1      168.86      172.68     11.39 o 
  -4 -14   0       35.08       41.09      8.06 o 
  -4  14  -1      129.38      175.69     10.93 o 
  -4  14  -2      563.04      543.95     24.15 o 
  -4 -14  -2      630.63      723.53     28.32 o 
  -4  14  -3        4.08       -7.45      9.95 o 
   4 -14   4       69.21       36.30      6.76 o 
  -4  14  -5       14.80       26.21     10.46 o 
   4 -14   5       20.80       38.72     12.68 o 
  -4  14  -6      357.48      348.70     12.17 o 
  -4  14  -7      111.68      102.42      7.29 o 
   4 -14   8       50.37       55.44      9.73 o 
   4 -14   9       34.72       42.29      6.18 o 
   4  14  10        5.39       15.93      8.17 o 
   4  14  11        1.66        0.03      6.71 o 
  -4 -15   9        0.33       -1.13      9.66 o 
  -4 -15   8       42.87       52.18     10.97 o 
  -4 -15   7       38.32       45.67      8.81 o 
  -4 -15   6      299.72      318.06     16.81 o 
  -4 -15   5      285.77      258.31     16.38 o 
  -4  15   4       88.53       87.41      7.78 o 
  -4 -15   3       12.93        2.53      6.47 o 
   4 -15  -2      169.51      172.40     11.71 o 
  -4 -15   2      169.63      161.64     11.60 o 
  -4 -15   1      331.41      376.60     14.05 o 
  -4 -15   0      413.87      421.68     14.45 o 
  -4 -15  -1      299.67      344.14     13.08 o 
  -4  15  -2        0.16       -2.03      6.37 o 
  -4 -15  -2      128.63      134.94     19.76 o 
   4 -15   3      613.15      591.89     16.69 o 
  -4  15  -4       19.90       22.01      5.99 o 
  -4  15  -5      107.65       89.83      9.13 o 
   4 -15   5      171.87      153.40     12.61 o 
   4 -15   6      129.66      149.99      8.01 o 
  -4  15  -7      103.56      115.07      6.62 o 
  -4  15  -8        9.32       -1.87      6.47 o 
   4 -15   8        9.70        9.75     11.55 o 
   4  15   9        0.36        9.62      7.87 o 
  -4 -16   8      136.36      128.49      9.52 o 
  -4 -16   7      102.13      107.68      8.12 o 
  -4 -16   6      471.79      553.62     19.84 o 
  -4 -16   5        4.84        3.85     10.70 o 
  -4 -16   4        7.59       -1.74      8.59 o 
  -4 -16   3      144.66      152.12      7.85 o 
  -4 -16   2       97.27       87.07      5.91 o 
  -4 -16   1       19.36       31.87      5.98 o 
  -4  16   0     1608.50     1792.19     21.90 o 
  -4 -16  -1       25.20       31.44      6.11 o 
  -4  16  -2       72.83       65.31      6.20 o 
   4 -16   3       50.56       44.45      5.95 o 
  -4  16  -4       74.37       74.56      5.88 o 
  -4  16  -5      145.60      137.21      8.40 o 
  -4  16  -6       62.76       74.43      6.44 o 
  -4  16  -7      144.99      151.55      5.05 o 
   4  16   8       68.76       55.43      7.25 o 
  -4 -17   6      139.70      170.03      9.01 o 
  -4 -17   5        0.38        5.09      8.55 o 
  -4 -17   4      119.59      101.60      8.54 o 
  -4 -17   3        6.94       10.86      6.40 o 
  -4  17   2        2.76       -2.59      5.48 o 
   4 -17  -1      292.17      363.63      8.67 o 
  -4 -17   0      466.75      553.80     10.71 o 
  -4 -17  -1      223.02      276.92      7.80 o 
  -4  17  -2       42.40       38.16      5.40 o 
  -4  17  -3        1.54        0.40      5.44 o 
   4 -17   4        0.26       -2.01      5.19 o 
  -4  17  -5       52.09       54.66      5.86 o 
   4 -17   5       65.65       77.36      9.13 o 
   4 -17   6      122.68      133.74      8.06 o 
  -4 -18   4       43.74       18.87      6.66 o 
  -4 -18   3       80.12       78.52      7.18 o 
  -4 -18   2        2.87       -3.24      7.60 o 
   4 -18   0      285.39      293.99      7.39 o 
  -4  18  -1       45.31       56.00      6.60 o 
  -4  18  -2       27.65       37.10      4.77 o 
  -4  18  -3       19.29       17.23      4.49 o 
  -5   0  16       53.69       37.45      8.42 o 
  -5   0  14      180.19      154.69     11.47 o 
  -5   0  12     5058.77     4415.32     49.02 o 
  -5   0  10        3.99       -4.24      8.37 o 
  -5   0   8        6.43        3.87      7.56 o 
  -5   0   6      791.20      915.84     19.72 o 
  -5   0   4     2669.86     2975.21     30.48 o 
  -5   0   2    12949.38    12991.48     40.02 o 
   5   0   0     1659.51     1987.47     33.38 o 
   5   0   2     5333.67     5189.28     59.81 o 
   5   0   4       24.40       26.78      6.41 o 
   5   0   6     1418.73     1555.61     40.35 o 
   5   0   8        6.39       -4.07     12.17 o 
   5   0  10       13.57       24.44     14.07 o 
   5   0  12      223.31      228.12     16.53 o 
   5   0  14      665.64      681.31     26.27 o 
   5   0  16      105.20      147.07      9.17 o 
  -5   1  17      131.67      134.49      9.34 o 
  -5  -1  16      137.61      132.52      7.77 o 
  -5  -1  15        9.50        9.20      5.95 o 
  -5   1  15       28.29       21.53     10.63 o 
  -5  -1  14      119.31      124.17      6.79 o 
  -5   1  13      614.08      566.48     15.51 o 
  -5   1  12     1561.52     1320.86     26.58 o 
  -5   1  12     1565.19     1339.89     28.29 o 
  -5   1  11      179.59      175.71      6.38 o 
  -5   1  10      935.38      872.37     12.45 o 
  -5   1   9      792.23      797.02     21.95 o 
  -5  -1   8     1833.69     1887.64     25.72 o 
  -5  -1   7      626.56      735.84     13.51 o 
  -5   1   6     2263.43     2621.63     23.42 o 
  -5  -1   5       16.15       21.10      3.40 o 
  -5  -1   4     2070.71     2407.43     19.43 o 
  -5  -1   3      431.11      524.35      7.14 o 
  -5   1   2     2667.57     3033.32     18.21 o 
   5  -1  -1        2.03       10.19      2.22 o 
  -5   1   0       28.99       65.59      4.18 o 
  -5   1  -1      204.25      223.51      7.15 o 
   5  -1   2     3628.14     3681.80     28.61 o 
   5   1   3        3.21        4.25      2.96 o 
   5  -1   4      755.35      961.17     15.15 o 
   5   1   5        6.08        4.86      5.56 o 
   5  -1   6     2015.70     2249.80     33.60 o 
   5   1   7      168.36      196.21     10.61 o 
   5   1   8       21.84        4.82     13.12 o 
   5   1   9      107.92      115.14      8.58 o 
   5   1  10      505.03      534.59     17.20 o 
   5  -1  11        9.74        2.99      9.44 o 
   5   1  12      365.14      369.01     14.69 o 
   5   1  13      189.18      188.20     10.52 o 
   5  -1  14      245.54      238.89     11.01 o 
   5   1  15       97.11      113.05      7.04 o 
   5   1  16      187.58      217.82      7.66 o 
  -5   2  17       32.09       26.07      7.13 o 
  -5   2  16       33.77       32.39      5.55 o 
  -5  -2  15      208.35      196.78     10.08 o 
  -5  -2  15      289.35      280.64     18.20 o 
  -5  -2  14      732.51      740.51     16.48 o 
  -5  -2  13       53.62       51.48      7.54 o 
  -5  -2  12     1972.74     1704.31     43.60 o 
  -5  -2  12     2571.57     2360.60     29.36 o 
  -5   2  11      181.95      191.65      7.07 o 
  -5   2  10     1132.68     1059.79     14.99 o 
  -5   2   9       89.68       87.57     10.31 o 
  -5  -2   8     1438.46     1467.68     22.72 o 
  -5   2   7      160.05      167.65      7.60 o 
  -5   2   6     1340.66     1308.16     17.18 o 
  -5   2   5      640.83      690.41      9.69 o 
  -5   2   4     3106.70     3366.19     23.79 o 
  -5   2   3     1695.28     1924.04     18.47 o 
  -5   2   1     3564.71     3627.70     23.89 o 
  -5   2   0      384.22      421.55      9.41 o 
   5  -2   1       41.24       56.58      4.11 o 
   5   2   2     1342.44     1540.77     18.43 o 
   5  -2   3      968.42     1107.75     15.77 o 
   5  -2   4      739.48      823.48     13.55 o 
   5  -2   5      152.09      191.28     10.10 o 
   5   2   6      620.14      692.85     27.46 o 
   5   2   7        0.14       -0.22     22.57 o 
   5   2   8       15.76       21.15     13.82 o 
   5  -2   9       10.60       15.20      8.31 o 
   5   2  10       33.43       25.62      7.17 o 
   5   2  11       16.48       21.30      9.70 o 
   5   2  12       34.82       31.40     12.68 o 
   5  -2  12      374.07      349.30     22.91 o 
   5   2  13       47.18       34.71      9.11 o 
   5   2  14      376.90      374.52     17.98 o 
   5  -2  15       33.85       40.83      6.76 o 
   5   2  16       15.77       16.96      5.94 o 
  -5   3  17       23.40       41.19      7.24 o 
  -5   3  16        5.95        1.86      7.46 o 
  -5  -3  15       43.90       35.83      5.82 o 
  -5   3  14        8.13        8.43      8.22 o 
  -5  -3  13     1004.09      975.57     16.92 o 
  -5  -3  12        9.10       23.17     10.32 o 
  -5   3  12      349.88      399.96     12.23 o 
  -5  -3  11       22.47       22.36      6.17 o 
  -5  -3  10      614.34      553.03      9.90 o 
  -5   3   9      140.21      121.34     14.00 o 
  -5   3   8       94.05       93.02     13.68 o 
  -5   3   7      143.12      154.57      9.51 o 
  -5   3   6      247.52      343.20     13.96 o 
  -5   3   5      143.38      137.12      5.13 o 
  -5   3   4     2584.67     2811.62     25.33 o 
  -5   3   3      252.35      322.06      8.66 o 
  -5   3   2        1.94       32.06      5.31 o 
  -5   3   1      625.50      553.32     20.03 o 
  -5   3   0        1.88       -2.35      5.36 o 
  -5   3  -1     1391.67     1427.11     29.49 o 
  -5   3  -2      284.74      345.64     13.76 o 
   5   3   3        0.03        4.93      4.41 o 
   5   3   4       66.88      103.81     10.43 o 
   5   3   5      128.50      152.95     12.86 o 
  -5   3  -6     2344.90     2888.81     37.78 o 
  -5   3  -7        3.72      -11.08     13.10 o 
   5   3   8      157.39      158.43     14.42 o 
   5   3   9      130.44      142.56      8.77 o 
   5  -3  10      397.79      452.96     12.51 o 
   5   3  11       87.15       88.01      7.37 o 
   5   3  12        4.05        2.32     12.98 o 
   5  -3  12      119.39      130.14     19.58 o 
   5  -3  13       94.53      106.08      9.50 o 
   5   3  14      978.29     1032.27     28.61 o 
   5  -3  15       12.76       11.97     10.82 o 
   5   3  15       25.95       40.81     12.80 o 
   5   3  16        1.55        3.09      7.72 o 
  -5   4  17        0.03       -0.68      6.75 o 
  -5   4  16       40.99       28.88      7.27 o 
  -5  -4  15      271.69      339.99     19.85 o 
  -5  -4  14       16.62       19.77      7.61 o 
  -5  -4  13       56.09       50.43      7.04 o 
  -5  -4  12      759.32      682.29     27.49 o 
  -5  -4  12     1199.70     1225.55     21.22 o 
  -5  -4  11       62.55       50.97      6.48 o 
  -5  -4  10      270.34      266.27      7.74 o 
  -5   4   9      210.55      254.27      9.61 o 
  -5   4   8     1910.49     1837.79     49.54 o 
  -5   4   7      108.63      144.15      9.17 o 
  -5   4   6     3054.79     3254.80     40.13 o 
  -5   4   5      220.74      276.43      8.52 o 
  -5   4   4      599.20      531.51     11.66 o 
  -5   4   3      115.66      105.70      5.54 o 
  -5   4   2      304.37      310.07     10.88 o 
  -5   4   1      335.43      337.50     15.90 o 
  -5   4   1      390.74      434.62     18.25 o 
  -5   4   0      242.37      213.98      8.86 o 
  -5   4  -1       72.99       89.24      5.76 o 
  -5   4  -2      789.27      869.94     16.93 o 
  -5   4  -3      430.55      484.32     20.22 o 
  -5   4  -4      371.82      531.02     21.88 o 
  -5   4  -5        1.19       12.46      6.15 o 
  -5   4  -6      613.93      614.71     18.54 o 
  -5   4  -7      156.75      166.43     10.84 o 
   5   4   8      634.86      636.26     18.30 o 
   5   4   9      516.20      542.77     13.48 o 
   5  -4  10      410.53      388.95     14.70 o 
   5  -4  11        2.19        3.14      7.59 o 
   5   4  12       93.44       99.34     11.97 o 
   5   4  13        8.54       20.04     15.50 o 
   5   4  14      406.38      393.05     19.85 o 
   5   4  15      190.39      198.60     14.30 o 
   5   4  16       10.73       10.48      7.29 o 
  -5   5  17       10.99       18.12      6.49 o 
  -5   5  16        4.65        8.01      6.02 o 
  -5  -5  15        5.62       17.12     15.88 o 
  -5  -5  14       12.35        0.03     22.69 o 
  -5  -5  13      168.38      155.13      8.35 o 
  -5  -5  12      972.38      901.23     31.39 o 
  -5  -5  12      993.37      934.74     24.29 o 
  -5  -5  11       20.97       21.79      7.24 o 
  -5   5  10      168.05      153.44      6.98 o 
  -5  -5   9      266.13      234.09      8.44 o 
  -5   5   8     1119.83      905.71     36.59 o 
  -5   5   7      801.70      939.09     34.80 o 
  -5  -5   6     2263.71     2528.73     36.77 o 
  -5   5   5      348.25      348.16     11.83 o 
  -5   5   4       13.08       19.77      6.07 o 
  -5   5   3      299.10      350.23     16.05 o 
  -5   5   2       41.25       40.26      6.99 o 
  -5   5   1      135.50      133.57     12.15 o 
  -5   5   0     1309.87     1453.86     33.63 o 
  -5   5  -1      158.15      173.83     12.77 o 
  -5   5  -2       15.28       23.71      7.45 o 
  -5   5  -3     1294.43     1517.96     36.47 o 
  -5   5  -4        2.43        1.73      7.83 o 
  -5   5  -5      730.19      705.94     25.95 o 
  -5   5  -6     2540.44     3191.07     41.52 o 
  -5   5  -7      103.95      105.60      9.95 o 
   5   5   8      598.60      662.98     18.54 o 
   5   5   9       19.14       22.60      9.96 o 
   5  -5  10      407.60      422.30     12.56 o 
   5   5  11       65.72       69.34      7.25 o 
   5   5  12      142.50      144.44      9.66 o 
   5   5  13      547.46      627.19     26.21 o 
   5   5  14      250.30      282.33     22.00 o 
   5   5  15       54.30       43.07     11.37 o 
   5   5  16       25.01       30.60      7.12 o 
  -5   6  16       12.49       11.68      5.61 o 
  -5  -6  15      130.19      109.83     14.15 o 
  -5  -6  14        4.40        8.95     17.43 o 
  -5  -6  13       95.83      106.09      8.59 o 
  -5  -6  12      596.98      624.00     19.77 o 
  -5  -6  11        0.00        0.41      9.51 o 
  -5  -6  10      384.32      349.25     11.71 o 
  -5  -6   9       85.47       71.84      7.48 o 
  -5   6   8     1448.27     1327.81     27.87 o 
  -5  -6   8     1884.07     2115.84     50.59 o 
  -5   6   7      901.77      987.96     36.91 o 
  -5   6   6     4556.13     4704.36     51.66 o 
  -5   6   5      172.46      166.64     14.54 o 
  -5   6   4      658.96      422.89     14.20 o 
  -5   6   3       58.58       59.33      8.25 o 
  -5   6   2      259.74      276.35     15.37 o 
  -5   6   1      732.47      838.93     27.50 o 
  -5   6   0     2374.28     2136.29     43.15 o 
  -5   6  -1      744.22      800.47     26.98 o 
  -5   6  -2      355.27      364.72     18.40 o 
  -5   6  -3       35.31       12.86      8.82 o 
  -5   6  -4        4.37        9.89      9.59 o 
  -5   6  -5      302.96      355.29     19.65 o 
   5   6   6     3887.41     3908.10     47.17 o 
  -5   6  -7     1747.11     1991.62     34.14 o 
   5  -6   8        2.40        8.41     11.23 o 
   5  -6   8      329.92      293.60     23.94 o 
   5  -6   9        1.39       -9.43      9.43 o 
   5   6  10      198.11      192.07     10.98 o 
   5  -6  11      615.96      617.96     15.08 o 
   5   6  12       96.88      107.27      8.81 o 
   5   6  13      120.58      120.74      9.48 o 
   5   6  14      164.77      145.60     11.61 o 
   5   6  15       63.85       63.06      8.60 o 
  -5   7  16      243.21      264.25      7.86 o 
  -5  -7  15      140.55      119.60     12.64 o 
  -5  -7  14       53.96       37.97     10.26 o 
  -5  -7  13       72.47       73.79     11.74 o 
  -5  -7  12      724.95      755.22     20.93 o 
  -5  -7  11       22.01       27.37      9.26 o 
  -5  -7  10      534.96      505.81     17.26 o 
  -5  -7   9      166.83      164.83      9.92 o 
  -5   7   8     1891.80     1541.81     50.57 o 
  -5  -7   8     1892.22     2125.20     34.40 o 
  -5   7   7      454.49      340.92     23.75 o 
  -5   7   6     1002.63      756.17     33.71 o 
  -5   7   5       65.08       46.08     13.65 o 
  -5   7   4     2460.04     2733.53     48.31 o 
  -5   7   3      303.14      342.07     18.21 o 
  -5   7   2       83.70       58.14      9.53 o 
  -5   7   1     1212.71     1232.90     34.69 o 
  -5   7   0       72.96       71.51      9.93 o 
  -5   7  -1     1511.85     1607.57     40.12 o 
  -5   7  -2        2.36       -2.53      9.12 o 
  -5   7  -3      157.37      154.46     13.58 o 
  -5   7  -4      262.51      308.70     18.67 o 
  -5   7  -5        4.42       -0.26     12.14 o 
  -5   7  -6     1875.20     2083.31     31.88 o 
  -5   7  -7      287.50      328.66      9.34 o 
   5  -7   8     2071.41     2294.66     35.20 o 
   5  -7   8     2078.24     2138.14     47.21 o 
   5  -7   9      454.14      485.48     12.76 o 
   5   7  10       27.42       54.98      8.68 o 
   5  -7  11       20.94       30.45      6.75 o 
   5   7  12        4.79        1.20      8.48 o 
   5   7  13      384.67      463.30     13.80 o 
   5   7  14       57.25       63.38     13.53 o 
   5   7  15       45.11       40.62     11.57 o 
  -5   8  16        0.40       -0.30      6.61 o 
  -5  -8  15       59.19       42.07     11.67 o 
  -5  -8  14       61.96       50.28      9.46 o 
  -5  -8  13       19.04       16.56     10.24 o 
  -5  -8  12      570.11      552.48     25.11 o 
  -5  -8  11        2.27       -3.21      9.00 o 
  -5  -8  10      259.99      227.21     11.95 o 
  -5  -8   9        0.90       14.21     11.11 o 
  -5   8   8      903.20      656.75     32.95 o 
  -5  -8   8     1162.23     1379.21     43.17 o 
  -5   8   7      288.66      280.76     14.73 o 
  -5   8   6      701.65      487.56     32.37 o 
  -5   8   5      185.34      104.19     17.35 o 
  -5   8   4      527.94      523.29     23.05 o 
  -5   8   3       18.12       27.39     11.97 o 
  -5   8   2       16.19       38.92     11.33 o 
  -5   8   1      725.73      749.97     28.36 o 
  -5   8   0       24.24       19.22     10.79 o 
  -5   8  -1      635.06      632.50     26.59 o 
  -5   8  -2       42.68       57.43     11.49 o 
  -5   8  -3        8.36        1.54     12.37 o 
  -5   8  -4      142.59      132.09     14.03 o 
   5  -8   5       96.45      114.26      9.07 o 
  -5   8  -6      142.42      138.74     13.54 o 
  -5   8  -7      272.35      280.90      9.33 o 
   5  -8   8      986.08     1149.82     23.09 o 
   5  -8   9      267.96      326.44     10.53 o 
   5   8  10      120.80      126.97      9.42 o 
   5  -8  11       17.12       26.19      6.75 o 
   5   8  12       59.31       52.33      8.28 o 
   5   8  13       89.34      106.99      8.78 o 
   5   8  14      298.18      289.88     11.71 o 
  -5  -9  15       96.29      121.15      9.98 o 
  -5  -9  14      174.61      185.00     12.01 o 
  -5  -9  13        0.64       -3.18     12.44 o 
  -5  -9  12      115.20      120.04     15.10 o 
  -5  -9  11       49.46       37.99     11.45 o 
  -5  -9  10      445.12      360.08     21.82 o 
  -5  -9   9       10.36       11.62     13.95 o 
  -5  -9   8      292.34      199.63     21.41 o 
  -5   9   7      158.74      133.88     13.83 o 
  -5   9   6      357.83      219.86     32.20 o 
  -5   9   5       30.61       27.87     14.34 o 
  -5   9   4       94.37      115.88     17.54 o 
  -5   9   3      163.47      151.36     13.36 o 
  -5   9   2       23.91       23.71     13.32 o 
  -5   9   1      120.06      104.69     16.33 o 
  -5   9   0       17.93       45.51     12.52 o 
  -5   9  -1      122.02      129.69     16.55 o 
  -5   9  -2       28.87       38.86     13.68 o 
   5  -9   3      107.84       94.32      8.08 o 
  -5   9  -4        3.94       17.44      7.69 o 
  -5   9  -5        0.08        2.96      8.53 o 
   5  -9   6      132.72      173.08     12.11 o 
   5  -9   7      204.54      188.33     13.60 o 
   5  -9   8      504.47      664.85     23.55 o 
   5  -9   8      507.81      512.98     25.77 o 
   5  -9   9       76.06       69.55      8.09 o 
   5  -9  10      126.45      135.30      9.13 o 
   5   9  11       33.94       31.97      8.64 o 
   5   9  12        2.25        1.66      7.75 o 
   5   9  13      179.68      176.69      8.75 o 
  -5 -10  14      118.98      133.89      8.63 o 
  -5 -10  13      124.06      106.10     13.23 o 
  -5 -10  12       11.45       14.91     12.38 o 
  -5 -10  11      267.04      228.64     15.92 o 
  -5 -10  10       16.30       22.31     12.27 o 
  -5 -10   9        2.51       -2.83     13.55 o 
  -5 -10   8      200.87      184.42     19.27 o 
  -5 -10   7       19.30       25.05     15.32 o 
  -5 -10   6      432.51      437.07     23.98 o 
  -5  10   5      241.35      236.24     14.70 o 
  -5  10   4     1614.85     1663.06     29.42 o 
  -5  10   3        1.60       16.87     11.10 o 
  -5  10   2        1.88       -1.50     10.63 o 
  -5  10   1      433.13      420.92     15.79 o 
  -5  10   0      412.02      418.66     14.95 o 
  -5  10  -1      384.86      422.71     15.54 o 
  -5  10  -2      138.64      138.74     10.49 o 
  -5  10  -3        8.49        7.59      7.95 o 
  -5  10  -4      223.82      224.15      8.98 o 
   5 -10   5      199.79      159.37      9.50 o 
  -5  10  -6      358.93      318.40     12.62 o 
   5 -10   7      128.95      131.05     11.82 o 
   5 -10   8      334.35      308.51     21.43 o 
   5 -10   9      143.19      164.20      9.04 o 
   5 -10  10        0.26       -8.49     12.68 o 
   5  10  11        1.71        0.20     10.07 o 
   5  10  12        4.16        3.64      9.03 o 
   5  10  13      201.09      301.98     12.67 o 
  -5 -11  14      134.89      136.52      8.12 o 
  -5 -11  13       67.18       57.45      8.15 o 
  -5 -11  12       84.68       99.71     11.78 o 
  -5 -11  11       79.65       80.81      8.97 o 
  -5 -11  10       11.72        8.74     10.50 o 
  -5 -11   9        0.62       -2.18      9.03 o 
  -5 -11   8      428.13      478.47     25.12 o 
  -5 -11   7      205.82      177.01     15.71 o 
  -5 -11   6       59.05       49.21     21.07 o 
  -5  11   5       63.93       68.69     11.91 o 
  -5  11   4     1270.24     1209.55     34.21 o 
  -5  11   3      149.30      144.99     11.83 o 
  -5  11   2      106.09      117.30     11.01 o 
  -5  11   1      313.97      289.20     15.40 o 
  -5  11   0       49.36       55.71     10.42 o 
  -5  11  -1      286.51      302.87     15.28 o 
  -5  11  -2      727.74      632.72     24.84 o 
  -5  11  -3       85.93       67.70      8.49 o 
   5 -11   4      182.23      162.32      9.33 o 
  -5  11  -5      228.01      209.75     10.80 o 
  -5  11  -6      497.96      642.49     17.68 o 
  -5  11  -7      191.07      179.58     10.12 o 
   5 -11   8       92.39       75.91     15.94 o 
   5 -11   9       26.90       22.53     11.19 o 
   5 -11  10      461.80      466.70     13.85 o 
   5  11  11        0.10       -4.35      9.10 o 
   5  11  12      161.34      164.53     10.87 o 
  -5 -12  13      414.20      351.57     16.35 o 
  -5 -12  12      138.50      147.15     11.38 o 
  -5 -12  11       66.42       74.58      8.43 o 
  -5 -12  10       82.33       54.44      9.45 o 
  -5 -12   9        0.17       -4.98      8.09 o 
  -5 -12   8      190.00      161.11     11.95 o 
  -5 -12   7      649.17      672.42     28.04 o 
  -5 -12   6      732.79      611.38     33.92 o 
  -5  12   5      104.74       91.02     11.36 o 
  -5 -12   4      149.85      128.37     10.98 o 
  -5  12   3       68.03       33.57     13.05 o 
  -5  12   2     1106.12     1057.34     32.83 o 
  -5  12   1      313.68      215.90     17.62 o 
  -5  12   0      202.63      186.36     14.09 o 
  -5  12  -1      268.74      193.57     17.09 o 
   5 -12   2       96.17       81.90      8.32 o 
  -5  12  -3        7.11       -1.65      8.17 o 
  -5  12  -4      262.76      230.09     11.00 o 
  -5  12  -5       18.18        7.12      7.62 o 
  -5  12  -6      167.42      157.41     10.06 o 
   5 -12   7      172.75      205.03      9.89 o 
   5 -12   8      345.91      366.06     20.67 o 
   5 -12   9       10.74       17.06     10.44 o 
   5 -12  10       15.28       22.13      7.18 o 
   5  12  11       14.04        4.59      8.28 o 
   5  12  12       98.60      105.02      7.38 o 
  -5 -13  12      295.89      300.95     12.64 o 
  -5 -13  11       37.47       31.10      8.07 o 
  -5 -13  10      280.43      294.37     14.91 o 
  -5 -13   9        6.04        8.84      7.39 o 
  -5 -13   8      270.09      224.26     13.34 o 
  -5 -13   7       97.79       78.73      8.02 o 
  -5 -13   6      176.68      189.78     10.82 o 
  -5  13   5       65.54       62.26     10.57 o 
  -5 -13   4       53.48       56.50     10.58 o 
  -5  13   3      157.21      171.84      9.62 o 
   5 -13  -2        7.21       -2.31      8.62 o 
   5 -13  -1      222.43      188.45     10.50 o 
  -5  13   0      142.26      118.24      8.36 o 
  -5  13  -1      170.61      183.27     15.86 o 
  -5  13  -2      646.33      586.33     17.42 o 
   5 -13   3      547.79      467.07     15.82 o 
   5 -13   4       10.78       10.19      7.17 o 
  -5  13  -5      123.31      108.76      7.70 o 
   5 -13   6      162.76      194.61     10.00 o 
  -5  13  -7      231.62      264.79     10.46 o 
   5 -13   8       42.16       64.68     13.10 o 
   5 -13   9      100.80       99.53      6.82 o 
   5  13  10        4.66        8.19      7.67 o 
   5  13  11       49.16       59.75      6.67 o 
  -5 -14  10       45.53       43.05      8.29 o 
  -5 -14   9       83.93       82.56      7.00 o 
  -5 -14   8       43.88       38.98      9.38 o 
  -5 -14   7      100.48       93.55      7.46 o 
  -5 -14   6      431.80      409.64     17.75 o 
  -5 -14   5        7.92       -0.03     10.36 o 
  -5 -14   5       19.13        0.05     13.58 o 
  -5 -14   4       21.06       10.78      7.98 o 
  -5  14   3      185.88      185.47      9.16 o 
   5 -14  -2       19.47       13.53      8.24 o 
   5 -14  -1      211.24      193.50     11.12 o 
  -5  14   0      851.60      824.29     20.12 o 
  -5  14  -1      186.72      175.02      8.83 o 
  -5 -14  -2      253.21      218.99      8.37 o 
  -5  14  -3      271.12      237.33     11.23 o 
  -5  14  -4      541.31      532.81     15.65 o 
  -5  14  -5       18.96       20.36      6.26 o 
   5 -14   6       91.31       92.19      7.49 o 
   5 -14   7      143.55      134.80      7.59 o 
   5 -14   8       66.22       68.86     11.74 o 
   5 -14   9        8.05        5.78      5.91 o 
   5  14  10       58.61       51.88      6.91 o 
  -5 -15   9      252.04      263.12      9.51 o 
  -5 -15   8        7.57        6.84     10.71 o 
  -5 -15   7      105.17      104.63      8.99 o 
  -5 -15   6       99.26      128.00     10.88 o 
  -5 -15   5      166.32      150.29     12.51 o 
  -5 -15   4       87.26       73.05      7.32 o 
  -5 -15   3        0.87        7.41      7.20 o 
  -5  15   2        3.23        2.16      6.06 o 
  -5 -15   1      170.16      169.62      7.71 o 
   5 -15   0      336.95      363.70     10.69 o 
  -5 -15  -1      183.01      191.55      8.30 o 
  -5 -15  -2        8.53       12.66      5.54 o 
  -5  15  -3       13.79       21.58      6.10 o 
  -5  15  -4       62.98       60.60      6.32 o 
  -5  15  -5       16.78       20.64      5.63 o 
  -5  15  -6       94.77      110.42      6.83 o 
  -5  15  -7      142.51      162.88      7.15 o 
   5  15   8       94.39      100.76      8.11 o 
   5 -15   8       95.13      131.68     10.74 o 
   5  15   9       31.31       24.51      6.68 o 
  -5 -16   7      113.93      125.79      7.82 o 
  -5 -16   6       64.40       87.56      8.79 o 
  -5 -16   5      175.81      167.52     13.14 o 
  -5 -16   4      188.88      202.32      8.21 o 
  -5 -16   3      112.83       98.16      7.14 o 
  -5  16   2       94.62      121.22      5.78 o 
  -5 -16   1       83.10       92.80      6.71 o 
  -5 -16   0      574.31      708.52     13.14 o 
  -5 -16  -1       65.13       77.24      6.59 o 
  -5  16  -2      538.38      560.87     14.39 o 
  -5  16  -3       15.70       25.51      5.51 o 
   5 -16   4       42.63       41.47      5.43 o 
  -5  16  -5        0.58        3.80      5.45 o 
  -5  16  -6       33.45       26.41      6.13 o 
   5  16   7       10.69        1.54      5.39 o 
  -5 -17   6      146.05      133.09      8.14 o 
  -5 -17   5       57.37       80.14      9.86 o 
  -5 -17   4       36.58       53.39      7.41 o 
  -5 -17   3       21.84       15.52      6.06 o 
  -5 -17   2        0.86       -4.42      5.96 o 
  -5 -17   1      126.43      159.16      6.44 o 
  -5 -17   0      349.78      420.44      8.50 o 
   5 -17   1      113.81      131.89      7.46 o 
  -5  17  -2       54.47       59.39      5.27 o 
  -5  17  -3        7.25        2.99      5.12 o 
  -5  17  -4      170.55      195.22      6.80 o 
   5 -17   5        7.18       11.25      6.13 o 
  -6   0  16      152.69      132.51     10.50 o 
  -6   0  14      409.20      471.95     18.83 o 
  -6   0  12      408.65      356.80     19.97 o 
  -6   0  12      573.62      544.67     27.45 o 
  -6   0  10     6660.75     5973.44     60.04 o 
  -6   0   8       86.80       71.07      9.98 o 
  -6   0   6     1693.90     1843.56     29.15 o 
  -6   0   4     5774.60     6005.59     75.94 o 
  -6   0   2    10837.63    11158.86     61.48 o 
  -6   0   0      646.93      824.93     17.68 o 
   6   0   2      596.07      786.81     25.88 o 
   6   0   4     6441.61     6730.51     82.04 o 
   6   0   6     1289.89     1435.00     41.40 o 
   6   0   8      284.54      310.78     20.52 o 
   6   0  10      109.73      128.89     14.17 o 
   6   0  12      163.33      152.54     13.65 o 
   6   0  14      283.49      332.80     17.37 o 
   6   0  16      384.27      433.67     12.19 o 
  -6   1  17      186.98      188.36     10.03 o 
  -6  -1  16      372.17      335.77     11.18 o 
  -6  -1  15       17.98       15.33      6.04 o 
  -6   1  15       61.17       46.04     10.27 o 
  -6   1  14      583.40      538.08     13.39 o 
  -6   1  13      713.03      676.54     14.49 o 
  -6   1  12     1162.35     1011.61     24.18 o 
  -6  -1  12     1451.19     1278.43     40.03 o 
  -6   1  11      666.50      617.16     15.75 o 
  -6  -1  10      146.54      124.68      7.11 o 
  -6   1   9     1778.34     1919.54     23.28 o 
  -6   1   8       27.83       20.23      6.88 o 
  -6   1   7      135.62      178.97      6.91 o 
  -6   1   6     2046.37     2423.02     23.46 o 
  -6  -1   5      123.46      161.89      5.87 o 
  -6  -1   4        2.33       -3.92      4.39 o 
  -6   1   3       17.98       18.62      4.17 o 
   6  -1  -2      212.28      197.17      6.13 o 
  -6   1   1     1723.27     1812.18     20.39 o 
   6   1   0      445.95      644.14     12.64 o 
   6  -1   1      368.04      363.47      9.88 o 
   6   1   2      132.88      186.84      7.27 o 
   6   1   3      576.74      661.60     13.63 o 
   6  -1   4     2128.66     2175.35     24.68 o 
   6   1   5       76.15       86.45      7.40 o 
   6   1   6      256.51      321.51     14.84 o 
   6  -1   7      342.80      423.52     16.39 o 
   6   1   8      929.89      973.66     17.98 o 
   6   1   9      151.09      141.98     10.69 o 
   6   1  10      224.09      214.98     11.29 o 
   6   1  11        7.45       11.94      9.63 o 
   6   1  12       72.06       60.91      9.01 o 
   6   1  13       94.73       90.83      8.57 o 
   6  -1  14      113.96      113.34      7.62 o 
   6   1  15       93.18      101.77      5.79 o 
   6   1  16       25.51       33.00      7.01 o 
  -6   2  17       52.88       37.89      6.59 o 
  -6   2  16        6.76        3.11      7.18 o 
  -6   2  15      275.21      250.45     10.80 o 
  -6   2  15      302.63      317.46     13.90 o 
  -6  -2  14       91.18       98.07      6.03 o 
  -6   2  13      262.21      268.70     10.84 o 
  -6   2  12      180.67      148.25      8.01 o 
  -6   2  11       20.71       15.34      7.98 o 
  -6  -2  10      455.66      398.89     10.87 o 
  -6   2   9      125.80      120.63      8.05 o 
  -6   2   8      783.91      867.17     22.48 o 
  -6   2   7        0.14       -0.86      7.52 o 
  -6   2   6      628.50      697.14     15.61 o 
  -6   2   5        8.95       14.38      5.42 o 
  -6  -2   4       13.02       14.78      4.49 o 
   6   2  -3      243.49      251.74      6.65 o 
   6   2  -2     2000.92     2145.30     27.94 o 
  -6   2   1       35.92       31.89      4.49 o 
  -6   2   0     2006.42     2292.39     23.83 o 
   6  -2   1        9.38       11.11      3.80 o 
   6  -2   2       25.49       45.32      4.19 o 
   6  -2   3        2.68        4.60      4.42 o 
   6   2   4       78.39       84.91      7.32 o 
   6  -2   5     1064.46     1135.86     24.64 o 
   6   2   6     1961.28     2106.74     49.24 o 
   6   2   7       82.59       98.25     11.54 o 
   6   2   8      253.42      285.06     10.82 o 
   6  -2   9       56.44       54.83      8.87 o 
   6   2  10        1.99       -0.45     10.37 o 
   6  -2  11        0.05        4.08      9.70 o 
   6   2  12       33.74       28.90      9.13 o 
   6  -2  13        6.91        7.03      9.46 o 
   6   2  14      299.61      357.58     12.02 o 
   6   2  15      196.77      207.74      7.73 o 
   6   2  16      314.81      383.44     12.39 o 
  -6   3  17       86.83       81.46      6.75 o 
  -6   3  16      701.39      639.29     20.82 o 
  -6   3  15      172.08      151.17      8.51 o 
  -6  -3  15      177.50      187.81     16.87 o 
  -6   3  14      107.00       99.11      7.07 o 
  -6   3  13       47.92       45.35      6.46 o 
  -6   3  12       18.27       13.57      7.93 o 
  -6  -3  12      579.89      588.65     29.01 o 
  -6  -3  11       46.15       40.39      6.85 o 
  -6  -3  10       35.62       28.30      7.18 o 
  -6  -3   9       70.79       59.33      7.65 o 
  -6   3   8       17.74       12.01     15.66 o 
  -6   3   7        4.23        8.51     11.47 o 
  -6   3   6     1798.13     1980.23     26.65 o 
  -6   3   5       42.93       51.39      5.24 o 
  -6   3   4      129.29      127.66      5.47 o 
  -6   3   3      380.72      498.46      9.39 o 
   6   3  -2     1159.80     1409.83     23.37 o 
   6   3  -1       30.01       31.68      4.89 o 
   6   3   0      100.57       70.04      5.90 o 
  -6   3  -1      307.14      306.89     11.23 o 
   6   3   2        6.53        7.90      5.66 o 
  -6   3  -3      695.93      822.34     17.78 o 
   6   3   4      102.67      110.69     12.36 o 
   6   3   5       24.10       33.23      8.43 o 
  -6   3  -6      934.11     1011.50     24.62 o 
  -6   3  -7       78.60      107.65     10.75 o 
   6  -3   8      955.01     1025.36     18.60 o 
   6   3   9      452.82      520.07     13.70 o 
   6   3  10      387.89      388.09     11.79 o 
   6   3  11       64.59       50.54     10.11 o 
   6   3  12      549.31      614.50     18.00 o 
   6   3  13      237.89      257.75     11.04 o 
   6   3  14       29.12       23.08      7.93 o 
   6   3  15       58.18       55.54      7.64 o 
   6   3  16       57.16       49.74      6.48 o 
  -6   4  17        3.51        5.54      6.01 o 
  -6   4  16        3.77       -2.33      7.07 o 
  -6   4  15       66.35       75.19      7.77 o 
  -6  -4  14      695.18      773.10     18.96 o 
  -6  -4  13       30.82       40.00      8.02 o 
  -6   4  12      667.04      626.38     18.57 o 
  -6  -4  12      675.73      645.18     21.34 o 
  -6   4  11      136.17      126.75      7.20 o 
  -6  -4  10     1101.84     1061.39     15.91 o 
  -6  -4   9       55.73       47.18      7.45 o 
  -6   4   8     1444.09     1245.78     39.63 o 
  -6   4   7      142.41      147.37     10.95 o 
  -6   4   6      763.86      860.44     21.97 o 
  -6   4   5        0.73        1.85      7.57 o 
  -6   4   4     1314.32     1290.77     19.36 o 
  -6   4   3      412.92      384.94     10.53 o 
  -6   4   2      494.86      512.38     11.78 o 
  -6   4   1     1935.83     2125.77     30.48 o 
  -6   4   0      518.49      633.80     16.60 o 
  -6   4  -1      623.00      641.33     22.72 o 
  -6   4  -2      714.88      988.52     26.49 o 
  -6   4  -3      528.05      521.02     16.23 o 
  -6   4  -4      249.14      297.58     12.97 o 
   6   4   5       18.29       28.02      7.10 o 
  -6   4  -6      794.31      927.00     23.77 o 
  -6   4  -7      208.19      208.33      7.77 o 
   6   4   8       11.36        5.36      9.57 o 
   6  -4   9       10.03        7.01     11.58 o 
   6   4  10      785.93      780.71     32.18 o 
   6   4  11      620.05      610.37     28.50 o 
   6   4  12       79.06       77.95     11.54 o 
   6   4  13      148.08      164.50     14.36 o 
   6   4  14      296.66      304.72     16.50 o 
   6   4  15       10.64        2.99      7.71 o 
  -6   5  16       22.39       24.13      6.63 o 
  -6  -5  15       66.10       76.05     10.93 o 
  -6  -5  14      263.64      311.25     12.15 o 
  -6  -5  13      586.85      651.22     18.87 o 
  -6  -5  12      372.19      333.36     19.42 o 
  -6  -5  12     1052.67     1110.54     25.90 o 
  -6  -5  11        1.53        4.25      7.49 o 
  -6  -5  10       21.18       20.98      7.68 o 
  -6  -5   9        2.43       -6.08      7.96 o 
  -6   5   8        9.59       18.16     10.57 o 
  -6  -5   8      463.27      546.54     29.10 o 
  -6   5   7      133.72      127.17     17.56 o 
  -6   5   6     1925.65     1998.45     34.70 o 
  -6  -5   5      468.29      504.30     16.77 o 
  -6   5   4       72.92       86.56      7.68 o 
  -6   5   3      196.87      235.64     10.33 o 
  -6   5   2       31.02       18.64      8.57 o 
  -6   5   1       11.37       19.67      7.78 o 
  -6   5   1      981.77     1097.56     32.47 o 
  -6   5   0       26.79       55.33      6.21 o 
  -6   5  -1     1280.40     1563.12     26.04 o 
  -6   5  -2     1076.94     1226.21     34.88 o 
  -6   5  -3     2488.59     2726.66     52.69 o 
  -6   5  -4     1371.76     1394.21     27.88 o 
   6   5   5       46.94       45.54      8.86 o 
  -6   5  -6      760.64      759.06     22.15 o 
   6   5   7      216.66      244.72      7.26 o 
   6  -5   8     1132.78     1243.68     20.63 o 
   6  -5   9       52.27       45.14     15.66 o 
   6   5  10      178.74      154.29     14.65 o 
   6   5  11      384.77      376.08     21.78 o 
   6   5  12      108.71       93.80     11.44 o 
   6   5  13        4.38       -4.88     15.16 o 
   6   5  14       97.20      113.13     13.85 o 
   6   5  15       51.14       59.29      7.67 o 
  -6   6  16       51.72       39.10      6.34 o 
  -6  -6  15       39.32       44.52      9.83 o 
  -6  -6  14      358.12      347.42     17.33 o 
  -6  -6  13      213.80      231.50     11.45 o 
  -6  -6  12      179.07      177.05     12.14 o 
  -6  -6  11       82.23       72.00      9.65 o 
  -6  -6  10      480.31      465.60     16.95 o 
  -6  -6   9      167.24      114.65     10.29 o 
  -6   6   8      432.14      301.47     23.42 o 
  -6  -6   8      433.96      357.19     24.70 o 
  -6   6   7     1324.38     1514.86     45.84 o 
  -6  -6   6     4814.14     5121.97     55.22 o 
  -6   6   5        8.17        9.88     15.82 o 
  -6   6   4      137.04      140.51      9.66 o 
  -6   6   3      498.05      282.37     12.12 o 
  -6   6   2       20.06       18.93      9.65 o 
  -6   6   1      731.37      885.16     30.23 o 
  -6   6   0     2373.02     2551.66     50.53 o 
  -6   6  -1      121.05      126.39     12.35 o 
  -6   6  -2      827.83      928.32     31.72 o 
  -6   6  -3      450.66      555.38     24.97 o 
  -6   6  -4      342.02      417.44     22.23 o 
   6   6   5      211.64      230.18     12.22 o 
  -6   6  -6      919.38     1080.17     20.53 o 
  -6   6  -7     1604.71     1702.44     21.04 o 
   6  -6   8     5710.57     6021.83     52.68 o 
   6  -6   9      202.41      200.93     15.22 o 
   6   6  10        0.59       -3.05     10.13 o 
   6   6  11       80.28       80.88      9.33 o 
   6   6  12      568.44      635.86     26.57 o 
   6   6  13        0.54       -1.62     14.38 o 
   6   6  14      113.43      113.50      9.55 o 
   6   6  15       60.41       69.09      7.20 o 
  -6   7  16        3.86       -2.53      6.13 o 
  -6  -7  15       11.93       14.77      8.74 o 
  -6  -7  14      655.85      721.05     23.99 o 
  -6  -7  13       81.56       86.03     12.53 o 
  -6  -7  12     1018.12     1108.05     24.76 o 
  -6  -7  11      117.50      127.88      9.45 o 
  -6  -7  10        0.39        5.25     10.31 o 
  -6  -7   9       21.11       32.19     10.97 o 
  -6   7   8        9.01       23.15     27.06 o 
  -6  -7   8     1578.90     1636.03     32.25 o 
  -6   7   7      223.01      258.39     20.86 o 
  -6   7   6     1109.04      904.13     36.04 o 
  -6   7   5      515.31      374.36     22.04 o 
  -6   7   4     1559.27     1478.92     28.49 o 
  -6   7   3       11.62        1.91     12.37 o 
  -6   7   2      196.06      217.38     15.05 o 
  -6   7   1      474.24      492.12     25.12 o 
  -6   7   0     2139.97     2178.24     49.19 o 
  -6   7  -1      622.05      717.52     29.83 o 
  -6   7  -2      286.02      299.46     19.33 o 
  -6   7  -3     1163.47     1292.60     39.45 o 
  -6   7  -4       10.83       18.77     14.51 o 
   6   7   5        6.05       17.68      7.92 o 
   6   7   6      683.74      652.65     17.45 o 
   6  -7   7      258.86      274.86     10.49 o 
   6  -7   8      331.99      329.10     18.25 o 
   6   7   9       69.16       55.70      9.99 o 
   6  -7  10       66.91       70.85      8.08 o 
   6   7  11       30.08       29.78      8.99 o 
   6   7  12      370.78      398.36     13.18 o 
   6   7  13       22.50       34.31     13.92 o 
   6   7  14       92.15      104.46     11.92 o 
  -6  -8  15        0.28        2.48      7.68 o 
  -6  -8  14      191.69      235.45     13.32 o 
  -6  -8  13      184.34      213.05     15.21 o 
  -6  -8  12       52.87       53.34     15.34 o 
  -6  -8  11      163.60      167.39     10.02 o 
  -6  -8  10      372.20      310.64     13.67 o 
  -6  -8   9       28.77       22.54     11.00 o 
  -6  -8   8      877.54      888.49     35.79 o 
  -6   8   7      219.77      218.13     28.52 o 
  -6   8   6       39.17        7.52     22.54 o 
  -6   8   6      124.61      102.01     23.88 o 
  -6   8   5      221.09      178.05     12.84 o 
  -6   8   4      459.47      343.11     15.88 o 
  -6   8   3       28.20       26.43     14.68 o 
  -6   8   2        3.87       26.78     12.24 o 
  -6   8   1      508.31      525.12     25.72 o 
  -6   8   0      543.80      650.49     28.29 o 
  -6   8  -1      457.86      499.52     25.12 o 
  -6   8  -2      115.50      124.22     13.76 o 
  -6   8  -3      433.52      489.46     16.10 o 
   6  -8   4       38.35       30.10      8.57 o 
  -6   8  -5      164.50      134.65      8.82 o 
   6  -8   6      432.93      451.61     21.86 o 
   6  -8   7       62.87       75.71     11.92 o 
   6  -8   8     1013.31      996.49     31.67 o 
   6  -8   9      170.28      183.60     10.34 o 
   6  -8  10      776.67      837.16     16.77 o 
   6   8  11      102.99      109.56      8.53 o 
   6   8  12      296.41      313.38     11.15 o 
   6   8  13      156.67      195.79      8.80 o 
  -6   9  15      162.31      164.05      5.36 o 
  -6  -9  14      133.35      128.79      8.90 o 
  -6  -9  13      141.12      119.95     14.28 o 
  -6  -9  12      331.36      308.71     18.98 o 
  -6  -9  11      332.50      283.76     18.85 o 
  -6  -9  10      127.21      121.38     12.59 o 
  -6  -9   9      281.08      258.40     19.05 o 
  -6  -9   8      386.74      331.49     26.25 o 
  -6  -9   7      175.32      131.97     14.68 o 
  -6   9   6       49.81       56.56     30.71 o 
  -6   9   6      121.78      132.44     22.84 o 
  -6   9   5       82.84       80.15     13.22 o 
  -6   9   4      461.97      387.79     13.83 o 
  -6   9   3       74.39       75.90     11.30 o 
  -6   9   2       70.21       81.76     10.55 o 
  -6   9   1      266.62      251.29     14.25 o 
  -6   9   0       95.06       81.12      7.78 o 
  -6   9  -1      238.76      235.10     11.00 o 
  -6   9  -2       97.23      101.79      8.10 o 
  -6   9  -3      116.87      124.80      8.34 o 
   6  -9   4      435.27      429.63     12.28 o 
  -6   9  -5      116.71      100.57      9.01 o 
  -6   9  -6     1081.46     1109.69     22.59 o 
   6  -9   7      699.97      665.90     26.06 o 
   6  -9   8       99.28      109.71     11.62 o 
   6   9   8      118.75      136.52     23.66 o 
   6   9   9      218.16      232.02     10.64 o 
   6  -9  10      795.59      822.39     15.85 o 
   6   9  11        8.01       10.48      7.92 o 
   6   9  12       43.54       48.85      7.22 o 
   6   9  13      324.07      492.15     13.72 o 
  -6 -10  14       80.64       93.39      8.00 o 
  -6 -10  13       40.61       53.66      8.55 o 
  -6 -10  12      317.44      306.43     16.79 o 
  -6 -10  11      215.25      183.18     14.48 o 
  -6 -10  10      348.73      297.45     18.85 o 
  -6 -10   9        7.62       11.19     13.13 o 
  -6 -10   8      438.02      415.25     26.48 o 
  -6 -10   7      126.87      109.51     14.82 o 
  -6  10   6      467.97      427.44     25.31 o 
  -6  10   5      355.44      371.52     19.00 o 
  -6  10   4      280.25      236.18     14.81 o 
  -6  10   3       19.81       14.72     11.29 o 
   6 -10  -2     1278.38     1238.29     20.25 o 
   6 -10  -1      206.70      185.01      9.96 o 
  -6  10   0        4.15       11.30      7.44 o 
   6 -10   1      257.91      254.66     11.92 o 
  -6  10  -2       17.02       12.87      7.84 o 
  -6  10  -3      488.63      449.13     14.89 o 
  -6  10  -4       11.21        0.58      8.28 o 
  -6  10  -5       66.34       41.76      8.95 o 
  -6  10  -6      577.16      549.62     17.91 o 
   6 -10   7       89.05      101.14     11.16 o 
   6 -10   8      936.43      999.58     31.05 o 
   6 -10   9       75.95       83.93     10.82 o 
   6 -10  10      196.00      199.78      9.21 o 
   6  10  11       74.99       69.86      9.22 o 
   6  10  12        8.16       20.39      8.50 o 
  -6 -11  13       24.64       15.96      6.95 o 
  -6 -11  12      217.14      225.61     13.88 o 
  -6 -11  11        0.21        1.34      8.55 o 
  -6 -11  10       51.71       53.11      9.94 o 
  -6 -11   9       18.42       16.77      8.44 o 
  -6 -11   8      102.02       78.27     16.86 o 
  -6 -11   7      198.97      158.59     15.10 o 
  -6 -11   6      389.61      503.68     17.44 o 
  -6  11   5      261.62      303.80     17.73 o 
  -6  11   4      927.36      919.43     30.58 o 
  -6  11   3      434.08      381.80     19.76 o 
  -6  11   2      469.27      439.02     14.33 o 
  -6  11   1      199.74      217.68     12.71 o 
  -6  11   0      880.16      839.20     20.37 o 
   6 -11   1      173.99      194.56     12.07 o 
  -6  11  -2      541.48      490.81     15.97 o 
  -6  11  -3        5.22       11.90      7.71 o 
  -6  11  -4      674.21      619.44     17.83 o 
  -6  11  -5      261.45      259.19     11.37 o 
  -6  11  -6      194.14      204.98     10.58 o 
   6 -11   7      177.63      153.61     13.05 o 
   6 -11   8      377.63      400.31     21.21 o 
   6 -11   9       82.40       82.97      9.91 o 
   6  11  10      115.57      124.34      7.33 o 
   6  11  11        1.93        5.63      8.19 o 
   6  11  12       62.09       35.03      7.30 o 
  -6 -12  13      322.20      352.09     10.90 o 
  -6 -12  12      196.93      211.81     12.84 o 
  -6 -12  11        7.49        2.96      7.71 o 
  -6 -12  10      110.29      100.42      9.61 o 
  -6 -12   9       13.92        6.31      7.74 o 
  -6 -12   8      447.96      449.05     15.94 o 
  -6 -12   7      156.67      128.41     12.49 o 
  -6  12   6      148.37      131.56     13.20 o 
  -6  12   5       15.33       20.25     10.19 o 
  -6 -12   4      936.72      931.89     22.80 o 
  -6  12   3      548.50      553.96     23.93 o 
   6 -12  -2      841.13      851.10     20.12 o 
   6 -12  -1       10.09       28.11     10.87 o 
  -6  12   0       70.71       75.15      8.24 o 
  -6  12  -1       12.90        0.56     10.82 o 
   6 -12   2       79.59       83.55      8.11 o 
  -6  12  -3      423.69      331.20     13.24 o 
  -6  12  -4      318.58      295.79     12.41 o 
  -6  12  -5      207.02      184.67     10.08 o 
  -6  12  -6      182.64      159.87     12.42 o 
  -6  12  -7       62.58       60.29      7.92 o 
   6 -12   8       44.81       52.18     13.30 o 
   6 -12   9       61.70       58.73      8.97 o 
   6 -12  10      249.41      239.07      8.08 o 
   6  12  11       10.23       23.69      7.49 o 
  -6 -13  11       49.06       43.23      7.15 o 
  -6 -13  10        0.10        8.52      8.30 o 
  -6 -13   9        0.09       -0.63      6.94 o 
  -6 -13   8       53.40       55.25      9.95 o 
  -6 -13   7      305.24      300.25     12.06 o 
  -6 -13   6      131.57      159.47     16.35 o 
  -6  13   5      165.11      153.14      9.46 o 
  -6 -13   4        6.47       11.98      9.69 o 
  -6 -13   3       25.15       15.50      9.63 o 
   6 -13  -2       46.79       57.80      8.60 o 
   6 -13  -1       27.57       19.79     10.32 o 
  -6  13   0       23.05       15.93      7.91 o 
  -6  13  -1       33.44       24.50      9.91 o 
  -6  13  -2      191.76      194.21     10.37 o 
  -6  13  -3        7.88       13.16      6.92 o 
  -6  13  -4      136.12      120.96      7.99 o 
  -6  13  -5        7.21        5.44      6.64 o 
  -6  13  -6      113.53      142.90      9.15 o 
  -6  13  -7       76.45       91.66      7.66 o 
   6 -13   8       19.99       13.64      8.34 o 
   6 -13   9      194.33      209.53      7.99 o 
   6  13  10      121.37      140.76      8.76 o 
  -6 -14  10      134.90      117.95      7.51 o 
  -6 -14   9        4.50        1.70      6.30 o 
  -6 -14   8       80.03       79.45      9.20 o 
  -6 -14   7      140.15      125.91      7.48 o 
  -6 -14   6      104.39       91.27      8.64 o 
  -6 -14   5      193.51      190.67      7.67 o 
  -6 -14   4      139.65      122.79      8.83 o 
  -6  14   3       88.89       96.87     11.05 o 
   6 -14  -2        6.31       12.89      8.07 o 
   6 -14  -1       43.87       52.38      9.44 o 
  -6  14   0      360.05      375.13     13.49 o 
   6 -14   1       35.90       37.06      9.71 o 
  -6 -14  -2        0.51        3.68      5.93 o 
  -6  14  -3       20.79       13.24      6.58 o 
   6 -14   4        0.01       -3.11      6.54 o 
  -6  14  -5       30.90       30.49      6.50 o 
   6 -14   6       96.43      101.91      8.07 o 
   6 -14   7       77.76       86.87      6.89 o 
   6 -14   8       23.13       17.82      5.51 o 
   6  14   9       19.27       18.80      6.84 o 
  -6 -15   8       72.52       78.99     11.13 o 
  -6 -15   7      120.04      117.21      8.90 o 
  -6 -15   6      109.23      118.23     10.00 o 
  -6 -15   5       41.16       39.15      6.81 o 
  -6 -15   4       14.98       13.83      6.48 o 
  -6 -15   3        1.70       -6.69      6.69 o 
  -6 -15   2        2.84        4.22      5.76 o 
  -6 -15   1       14.14       14.19      7.22 o 
  -6 -15   0      444.60      560.81     12.43 o 
   6 -15   1       12.98       15.35      7.27 o 
  -6 -15  -2       41.87       59.22      5.51 o 
  -6  15  -3        0.66        0.04      6.21 o 
  -6  15  -4      341.94      389.44     11.82 o 
  -6  15  -5       35.44       32.32      5.56 o 
  -6  15  -6      324.87      314.26      8.76 o 
   6 -15   7       60.26       89.71      7.83 o 
   6  15   8       91.54       82.13      6.56 o 
  -6 -16   7        8.26       22.02      8.21 o 
  -6 -16   6       28.36       29.19      8.52 o 
  -6 -16   5      117.34      121.88      8.94 o 
  -6 -16   4      375.36      439.32     10.62 o 
  -6 -16   3        1.30       -1.21      6.04 o 
  -6 -16   2      261.96      289.24      9.88 o 
  -6 -16   1      256.63      332.64      8.55 o 
  -6 -16   0      107.96      142.99      5.86 o 
  -6 -16  -1      234.68      297.95      8.34 o 
  -6  16  -2        6.61        4.78      5.25 o 
  -6  16  -3       65.96       66.49      5.31 o 
  -6  16  -4       20.63       13.66      5.24 o 
  -6  16  -5       91.64      103.83      5.50 o 
   6  16   6       30.76       26.38      5.71 o 
  -6 -17   4      130.49      101.05      6.91 o 
  -6 -17   3       85.42       73.84      7.13 o 
  -6 -17   2       21.31       32.87      5.45 o 
  -6 -17   1       39.67       22.31      6.59 o 
  -6  17   0       64.87       71.35      5.56 o 
   6 -17   1       42.47       30.74      7.29 o 
  -6  17  -1       48.14       39.99      9.60 o 
  -6  17  -2      440.37      524.37     10.19 o 
  -6  17  -3        4.78        5.63      4.66 o 
  -7   0  16      819.09      816.58     21.82 o 
  -7   0  14      877.86      711.82     23.39 o 
  -7   0  12      118.97       88.82      7.92 o 
  -7   0  10      247.99      218.50     11.24 o 
  -7   0   8      604.47      593.35     19.90 o 
  -7   0   6     1097.15     1138.08     38.89 o 
  -7   0   4     2926.38     3258.50     60.11 o 
   7   0  -2     3827.10     4180.86     41.05 o 
   7   0   0       87.34       74.94      6.57 o 
  -7   0  -2     1523.12     1704.43     28.61 o 
  -7   0  -4      176.62      210.17     10.80 o 
   7   0   6      148.89      160.96     18.43 o 
   7   0   8      110.59      127.62     11.59 o 
   7   0  10      249.42      249.34     11.76 o 
   7   0  12        6.85        1.26     11.63 o 
   7   0  14        1.56       -0.39     17.11 o 
  -7   1  16       15.89        8.65      6.60 o 
  -7   1  15       20.46       15.57      4.22 o 
  -7  -1  14      295.07      249.78      8.97 o 
  -7   1  13      202.64      181.75      7.66 o 
  -7   1  12       38.83       40.20      5.81 o 
  -7   1  11      142.03      139.51      7.67 o 
  -7  -1  10     3357.17     3058.80     34.59 o 
  -7  -1   9      169.84      168.11      8.13 o 
  -7  -1   8       43.94       28.66      8.68 o 
  -7   1   7      425.49      433.80     19.89 o 
  -7   1   6      259.07      328.92     15.17 o 
  -7  -1   5        0.07        3.60      7.41 o 
  -7  -1   4      152.21      126.28      9.11 o 
  -7   1   3        0.61        2.17      6.15 o 
   7   1  -2     3053.74     3334.03     31.44 o 
   7   1  -1       14.43       22.17      3.87 o 
   7   1   0     4339.09     4884.15     37.46 o 
  -7   1  -1       30.73       38.77      4.76 o 
   7  -1   2     1664.62     1799.85     23.69 o 
   7   1   3       94.43      105.88      6.50 o 
   7  -1   4        8.77        7.00      6.60 o 
   7   1   5      163.98      162.34     10.49 o 
   7  -1   6      525.23      527.01     19.25 o 
   7  -1   7      128.97      110.19      7.26 o 
   7   1   8      210.39      242.92      9.48 o 
   7   1   9        4.29       -0.09     10.00 o 
   7   1  10      405.91      431.44     10.84 o 
   7   1  11      119.86      112.67      9.58 o 
   7   1  12       14.68        6.16      8.37 o 
   7   1  13      144.47      138.94      8.21 o 
   7   1  14      113.38      133.17      8.19 o 
   7   1  15        4.66        2.07      5.46 o 
  -7   2  17        6.39        6.29      5.68 o 
  -7   2  16       76.91       70.53      7.44 o 
  -7   2  15      267.06      258.01      7.35 o 
  -7   2  14      287.27      335.68     10.52 o 
  -7   2  13       43.66       48.47      6.17 o 
  -7  -2  12      447.62      379.09     12.30 o 
  -7   2  11      510.16      418.12     13.16 o 
  -7   2  10       44.14       37.08      8.21 o 
  -7   2   9     3013.56     2810.71     32.27 o 
  -7   2   8     1606.22     1528.41     25.29 o 
  -7   2   7       79.09       61.27     10.75 o 
  -7   2   6     2355.23     2542.12     40.45 o 
  -7   2   5      975.48     1078.51     25.63 o 
  -7   2   4      184.70      184.62     10.70 o 
  -7   2   3        0.06       -2.97      5.93 o 
   7   2  -2       18.93       19.93      4.65 o 
   7   2  -1      184.94      206.93      9.65 o 
  -7   2   0      340.91      363.68     13.11 o 
  -7   2  -1      408.48      438.15     14.41 o 
   7   2   2      231.11      256.39      9.20 o 
   7  -2   3       23.10       12.04      5.44 o 
   7   2   4      434.60      418.40     15.52 o 
   7   2   5      288.58      303.45     20.25 o 
   7   2   6      193.66      216.24     21.66 o 
   7  -2   7      469.29      534.29     13.80 o 
   7   2   8      433.91      475.70     11.31 o 
   7   2   9        6.55        3.98      8.32 o 
   7   2  10       17.28       14.95      8.45 o 
   7   2  11       12.28        7.05      9.56 o 
   7   2  12      207.14      231.06     11.04 o 
   7   2  13       16.69        8.15     10.55 o 
   7   2  14       41.16       31.26      7.27 o 
   7   2  15        0.73        0.34      7.02 o 
  -7   3  16       34.31       29.80      6.84 o 
  -7   3  15       17.40       15.33      4.98 o 
  -7   3  14      743.14      906.82     16.22 o 
  -7   3  13       72.87       75.39      6.73 o 
  -7   3  12      152.18      124.12      7.89 o 
  -7   3  11      174.04      175.73      8.05 o 
  -7   3  10      499.57      461.72     11.79 o 
  -7  -3   9       70.11       54.02      8.04 o 
  -7   3   8      174.17      187.16      7.87 o 
  -7  -3   7       90.32      102.62     21.97 o 
  -7   3   6      793.57      812.25     23.17 o 
  -7  -3   5      175.35      147.57     10.19 o 
  -7  -3   4      418.64      477.98     12.88 o 
  -7   3   3       68.84       67.07      6.14 o 
  -7   3   2      532.33      570.63     16.22 o 
  -7   3   1        2.86       13.69      5.80 o 
   7   3   0     1133.19     1239.08     24.26 o 
  -7   3  -1     2543.07     2887.32     37.08 o 
  -7   3  -2      508.06      508.05     15.64 o 
   7   3   3      208.23      191.54     15.46 o 
   7   3   4      810.26      846.35     31.69 o 
   7   3   5      240.24      258.13     18.20 o 
  -7   3  -6      773.76      749.58     14.45 o 
   7   3   7       18.81       29.44      8.76 o 
   7  -3   8      164.46      168.15      8.65 o 
   7   3   9      193.87      183.93      7.47 o 
   7   3  10        4.91       14.99      8.66 o 
   7   3  11      132.85      129.31      9.61 o 
   7   3  12        2.64       -4.21      8.61 o 
   7   3  13       67.09       72.75     10.34 o 
   7   3  14      488.35      501.78     19.64 o 
   7   3  15        3.91       -5.26      6.84 o 
  -7   4  16        2.56        4.94      6.52 o 
  -7   4  15       51.46       61.66      8.17 o 
  -7  -4  14      351.27      362.30     12.94 o 
  -7  -4  13        6.47        7.00      7.96 o 
  -7   4  12       66.15       57.78      6.32 o 
  -7   4  11       11.09        4.83      6.79 o 
  -7  -4  10      330.95      312.32      9.76 o 
  -7  -4   9      258.64      286.32      9.41 o 
  -7   4   8      165.46      158.21      8.07 o 
  -7  -4   7      160.50      159.03     18.15 o 
  -7  -4   6      705.42      715.02     30.54 o 
  -7   4   5        9.14       12.74      8.61 o 
  -7   4   4      259.40      320.41     10.86 o 
  -7   4   3      490.16      523.33     16.84 o 
   7   4  -2      242.98      281.41      9.65 o 
  -7   4   1      214.57      267.86      9.68 o 
   7   4   0      433.30      499.14     12.94 o 
  -7   4  -1      432.99      519.53     13.25 o 
   7   4   2      299.37      333.18     10.67 o 
  -7   4  -3      292.75      343.19     14.37 o 
  -7   4  -4      280.19      316.43     14.24 o 
   7   4   5       30.67       31.26      9.71 o 
  -7   4  -6      140.94      143.39      9.78 o 
  -7   4  -7     1429.19     1558.84     20.80 o 
   7   4   8      115.81      123.04      9.34 o 
   7   4   9        9.36       13.79      9.65 o 
   7   4  10      471.97      514.22     13.26 o 
   7   4  11       10.03        5.85     12.03 o 
   7   4  12        6.57       -1.46     10.17 o 
   7   4  13       18.66       10.93     13.78 o 
   7   4  14       38.34       44.24      8.90 o 
   7   4  15       63.55       51.30      6.64 o 
  -7   5  16       27.18       15.06      6.22 o 
  -7   5  15       24.86       29.22      6.97 o 
  -7  -5  14      192.12      231.62     11.60 o 
  -7  -5  13      511.27      599.61     17.39 o 
  -7  -5  12       23.59       22.94      8.75 o 
  -7   5  11      141.22      131.26      8.92 o 
  -7   5  10      104.05       79.05      7.21 o 
  -7  -5   9        3.58        7.48      7.60 o 
  -7   5   8     1879.57     1882.49     21.79 o 
  -7   5   7      167.81      194.65     10.76 o 
  -7  -5   6      892.62     1021.54     36.64 o 
  -7  -5   5      109.70       96.95     13.99 o 
  -7   5   4     1338.11     1493.63     37.67 o 
  -7   5   3       50.99       49.07     11.35 o 
  -7   5   2      538.30      564.76     13.84 o 
  -7   5   1       47.58       46.99      7.91 o 
   7   5   0      277.59      269.11      9.73 o 
  -7   5  -1       88.54      114.35      6.96 o 
   7   5   2      593.28      596.61     18.47 o 
   7   5   3      364.94      371.57     15.30 o 
  -7   5  -4      130.95      115.74      9.52 o 
   7   5   5      226.21      240.76      8.10 o 
  -7   5  -6      746.20      749.56     14.56 o 
   7   5   7     2047.70     2217.70     25.14 o 
   7  -5   8      106.04      130.91     12.24 o 
   7  -5   9       73.22       87.03     13.01 o 
   7   5  10       10.44       14.75      7.73 o 
   7   5  11       53.67       47.31     11.89 o 
   7   5  12       67.10       72.85     10.68 o 
   7   5  13       95.90      105.42      9.91 o 
   7   5  14      241.67      250.89     12.70 o 
  -7   6  16        0.91       -4.56      5.92 o 
  -7   6  15       41.03       40.05      5.89 o 
  -7  -6  14      143.56      140.38     11.65 o 
  -7  -6  13      115.01      109.50      8.74 o 
  -7  -6  12      449.74      466.16     15.99 o 
  -7  -6  11      331.04      332.76     14.05 o 
  -7  -6  10      881.22      921.74     24.22 o 
  -7  -6   9      534.86      563.88     19.04 o 
  -7  -6   8     2148.93     2290.79     49.58 o 
  -7  -6   7     1636.15     1703.27     28.11 o 
  -7   6   6      744.56      776.34     21.67 o 
  -7  -6   5        0.55       10.26     16.29 o 
  -7   6   4        7.70       27.52     15.99 o 
  -7   6   3       17.55       15.33     13.77 o 
  -7   6   2       19.31       15.70     11.43 o 
  -7   6   1      969.76      994.34     34.46 o 
  -7   6   0       39.55       24.33     12.58 o 
  -7   6  -1      465.42      519.78     25.42 o 
   7   6   2     1098.22     1222.36     27.08 o 
  -7   6  -3       67.58       78.81      9.96 o 
  -7   6  -4       17.70       11.53      6.56 o 
   7   6   5       68.42       67.39      7.25 o 
  -7   6  -6      828.16     1022.99     20.64 o 
   7  -6   7       44.92       38.88     17.58 o 
   7  -6   8        1.22       -8.92     12.77 o 
   7  -6   9       30.86       35.22     12.81 o 
   7   6  10      117.68      109.34      7.55 o 
   7   6  11      288.61      304.08     18.45 o 
   7   6  12       13.37       25.23     10.17 o 
   7   6  13       96.98       93.92     10.46 o 
   7   6  14        3.21        7.69     10.83 o 
  -7   7  15        7.67        1.29      5.38 o 
  -7  -7  14       51.30       48.76     10.62 o 
  -7  -7  13      311.06      350.47     17.90 o 
  -7  -7  12       77.34       78.36      7.91 o 
  -7  -7  11      263.79      246.07     12.45 o 
  -7  -7  10      468.97      477.76     17.57 o 
  -7  -7   9       62.53       58.75     11.05 o 
  -7  -7   8        5.10        0.25     17.09 o 
  -7  -7   8      256.72      200.12     23.46 o 
  -7   7   7      202.90      232.51     16.37 o 
  -7   7   6      848.96      777.37     28.21 o 
  -7   7   5        3.28       -2.48     11.19 o 
  -7   7   4        1.37        8.69     13.63 o 
  -7   7   3       62.49       75.98     14.55 o 
  -7   7   2      340.09      360.83     20.54 o 
  -7   7   1     1269.42     1312.90     40.45 o 
  -7   7   0        8.78       -0.10     13.18 o 
  -7   7  -1     1422.42     1537.91     44.49 o 
  -7   7  -2      778.45      791.65     20.20 o 
  -7   7  -3      106.64      115.65      7.15 o 
  -7   7  -4     1416.21     1490.34     19.89 o 
   7   7   5      584.58      633.70     16.19 o 
   7  -7   6     3081.33     3636.69     60.63 o 
   7  -7   7      577.70      622.13     25.67 o 
   7  -7   8      358.44      337.64     18.89 o 
   7  -7   9      395.81      431.30     20.23 o 
   7  -7  10       42.22       42.27      7.41 o 
   7   7  11       13.11       24.35     11.15 o 
   7   7  12       60.62       52.42      9.95 o 
   7   7  13       39.06       58.82      9.71 o 
  -7   8  15       43.27       21.19      6.34 o 
  -7  -8  14      393.33      463.76     15.86 o 
  -7  -8  13       97.04      106.79     10.44 o 
  -7  -8  12       40.23       45.40     11.07 o 
  -7  -8  11       95.21       82.98      8.50 o 
  -7  -8  10      809.97      918.44     22.54 o 
  -7  -8   9       33.80       21.79     10.72 o 
  -7  -8   8     1031.71      826.04     35.03 o 
  -7   8   7       47.96       56.53     15.59 o 
  -7   8   6      472.12      432.74     22.30 o 
  -7  -8   5      134.73      131.77     12.03 o 
  -7   8   4      534.27      545.59     22.92 o 
  -7   8   3      143.57      115.52     10.86 o 
  -7   8   2       81.40       76.98     10.78 o 
   7  -8  -1       59.47       78.43     11.60 o 
  -7   8   0      635.28      660.49     14.66 o 
  -7   8  -1        2.68        8.58      7.44 o 
  -7   8  -2       21.67       17.80      8.05 o 
   7  -8   3      168.62      169.92      8.83 o 
  -7   8  -4      457.40      488.62     11.72 o 
  -7   8  -5       56.64       53.38      9.27 o 
   7  -8   6      203.24      178.95     14.97 o 
   7  -8   7      546.15      564.07     24.31 o 
   7  -8   8        1.00        7.71     11.58 o 
   7  -8   9       39.42       41.63      8.95 o 
   7  -8  10      489.81      505.08     12.25 o 
   7   8  11       15.42        9.78      7.98 o 
   7   8  12       80.22       76.47      9.96 o 
   7   8  13       12.56       15.56      9.76 o 
  -7  -9  14      234.50      255.18     10.40 o 
  -7  -9  13      139.43      136.28     10.40 o 
  -7  -9  12        6.76        8.54      9.43 o 
  -7  -9  11      468.27      453.97     22.53 o 
  -7  -9  10      166.50      165.39     14.76 o 
  -7  -9   9        9.39        3.88     13.39 o 
  -7  -9   8      100.93       77.48     19.30 o 
  -7   9   7      537.66      535.38     21.96 o 
  -7   9   6     1302.40     1282.64     35.00 o 
  -7   9   5        8.51        3.90     13.71 o 
  -7   9   4       12.58       17.25     12.70 o 
  -7   9   3     1899.79     1816.30     31.79 o 
   7  -9  -2     4279.42     4421.78     38.23 o 
  -7   9   1      376.76      350.62     13.60 o 
  -7   9   0      375.96      424.15     12.18 o 
  -7   9  -1       38.02       28.12     10.47 o 
  -7   9  -1      301.72      245.01     19.78 o 
  -7   9  -2      345.22      353.22     11.32 o 
  -7   9  -3        2.59        3.35      8.75 o 
  -7   9  -4      294.93      264.99     11.49 o 
  -7   9  -5       13.45       14.85      9.26 o 
   7  -9   6     1065.33     1095.84     34.38 o 
   7  -9   7       29.73       35.81     11.43 o 
   7  -9   8       48.77       68.04     10.75 o 
   7   9   8      190.90      217.05     21.33 o 
   7   9   9       28.70       30.40      8.37 o 
   7  -9  10        0.55        1.18      6.53 o 
   7   9  11       52.90       49.22      7.63 o 
   7   9  12        0.58        6.63     10.20 o 
  -7 -10  13      256.94      254.73     14.86 o 
  -7 -10  12      124.66      121.12     10.19 o 
  -7 -10  11       36.19       28.65      9.00 o 
  -7 -10  10       27.52       23.90     10.06 o 
  -7 -10   9       25.63       15.58     12.50 o 
  -7 -10   8     1067.77     1105.10     39.05 o 
  -7 -10   7       68.65       65.76     10.15 o 
  -7  10   6      736.86      732.71     27.19 o 
  -7  10   5      501.60      460.75     21.60 o 
  -7  10   4      256.80      261.99     16.73 o 
  -7  10   3     2029.08     1987.61     45.31 o 
   7 -10  -2      480.78      466.31     14.89 o 
  -7  10   1      349.47      354.30     14.88 o 
  -7  10   0      266.80      235.42     11.07 o 
   7 -10   1      431.66      436.52     21.25 o 
  -7  10  -1      448.57      446.82     24.58 o 
  -7  10  -2       88.83       88.18      8.10 o 
  -7  10  -3       86.03       78.37      8.62 o 
  -7  10  -4      161.21      168.11      9.48 o 
  -7  10  -5        5.77       14.41      8.45 o 
  -7  10  -6      236.51      270.85     12.52 o 
   7 -10   7       14.30       35.98     10.45 o 
   7 -10   8       47.63       41.45     10.06 o 
   7 -10   9      140.94      148.56     11.06 o 
   7  10  10      179.19      192.04      8.29 o 
   7  10  11      391.22      404.18     14.60 o 
  -7 -11  13       18.01       16.94      8.59 o 
  -7 -11  12       80.77       96.76      8.21 o 
  -7 -11  11        5.54       -2.24      8.79 o 
  -7 -11  10       53.98       68.31     10.13 o 
  -7 -11   9      260.00      247.89     10.70 o 
  -7 -11   8      483.80      457.08     24.87 o 
  -7 -11   7      234.01      214.81     10.66 o 
  -7  11   6      247.69      218.77     13.53 o 
  -7  11   5       74.66       62.41     12.12 o 
  -7  11   4     1505.56     1525.30     39.56 o 
  -7  11   3       98.68       79.00     12.25 o 
  -7  11   2       53.48       64.59      9.45 o 
  -7  11   1      135.18      116.53     11.20 o 
  -7  11   0      511.31      475.69     15.78 o 
  -7  11  -1      162.68      139.78     11.95 o 
  -7  11  -2      110.86      106.66      8.18 o 
  -7  11  -3       83.47       73.95      7.44 o 
  -7  11  -4        1.59       -1.85      7.37 o 
  -7  11  -5       48.32       50.40      7.63 o 
  -7  11  -6      472.05      506.42     15.22 o 
   7 -11   7       98.72       93.66     10.92 o 
   7 -11   8        0.80       -2.50      9.45 o 
   7 -11   9        9.51        8.51      8.76 o 
   7 -11  10       52.18       51.70      6.31 o 
   7  11  11      374.08      338.31     11.48 o 
  -7 -12  12       50.57       48.47      6.43 o 
  -7 -12  11        0.77        6.23      7.20 o 
  -7 -12  10      147.18      134.40     10.69 o 
  -7 -12   9       89.33       73.14      7.57 o 
  -7 -12   8       58.62       27.10     15.49 o 
  -7 -12   7       71.97       53.61     11.52 o 
  -7 -12   6      240.48      246.08     12.88 o 
  -7  12   5       21.44       18.13      8.96 o 
  -7  12   4      168.20      171.76     12.92 o 
  -7  12   3        0.08       -3.74     11.70 o 
  -7  12   2        8.16        6.50      8.56 o 
  -7  12   1      418.37      411.93     15.18 o 
  -7  12   0       15.94       30.20      7.98 o 
  -7  12  -1      530.97      547.69     18.28 o 
  -7  12  -2       96.15       86.41      7.64 o 
  -7  12  -3       28.47       23.39      7.20 o 
  -7  12  -4      162.37      157.19      8.94 o 
  -7  12  -5      140.63      138.16      8.31 o 
  -7  12  -6       19.30       29.05      8.71 o 
   7 -12   7      236.07      280.30     15.46 o 
   7 -12   8        7.28        7.41      8.03 o 
   7 -12   9        4.83        1.43      5.98 o 
   7  12  10      132.58      119.74      8.04 o 
  -7 -13  11        2.89       -4.18      6.43 o 
  -7 -13  10        1.36        2.68      7.65 o 
  -7 -13   9       35.29       48.70      6.43 o 
  -7 -13   8      165.86      207.88     11.88 o 
  -7 -13   8      181.01      195.79     14.71 o 
  -7 -13   7      100.75       86.51      7.03 o 
  -7 -13   6       86.55      115.19     10.77 o 
  -7  13   5      271.58      279.68     11.37 o 
  -7  13   4       73.02       69.81      8.53 o 
  -7  13   3      346.22      271.52     12.08 o 
   7 -13  -2      242.46      221.74     10.26 o 
  -7  13   1      266.61      226.02     11.48 o 
  -7  13   0      691.66      757.15     18.97 o 
  -7  13  -1      327.90      288.98     13.52 o 
  -7  13  -2      310.55      308.16     12.28 o 
  -7  13  -3       19.70       13.45      6.64 o 
  -7  13  -4      212.87      213.56      9.99 o 
  -7  13  -5       18.21       24.54      6.63 o 
  -7  13  -6      133.42      126.33      8.37 o 
   7 -13   7      211.86      267.79     13.85 o 
   7 -13   8        4.14        8.25      7.61 o 
   7 -13   9       42.34       43.61      5.13 o 
  -7 -14   9       16.60       18.22      7.72 o 
  -7 -14   8        2.17        0.69      6.16 o 
  -7 -14   7       98.95      103.30      6.89 o 
  -7 -14   6      116.34      108.29     10.23 o 
  -7 -14   5        3.93        7.46      5.86 o 
  -7 -14   4       47.40       37.14      7.81 o 
  -7  14   3      157.10      138.64      9.22 o 
   7 -14  -2        1.05       14.98      7.57 o 
   7 -14  -1      112.70      110.29      9.79 o 
   7 -14   0      181.05      208.38      9.59 o 
   7 -14   1      148.40      129.27     11.27 o 
  -7  14  -1      148.58      159.87     14.55 o 
  -7 -14  -2       11.97       17.43      5.53 o 
  -7  14  -3       55.76       53.54      6.32 o 
  -7  14  -4       63.19       79.52      6.31 o 
  -7  14  -5      108.67      120.96      6.83 o 
  -7  14  -6       95.64      111.80      7.33 o 
   7 -14   7      136.52      190.05     10.06 o 
   7 -14   8      179.62      197.67      6.31 o 
  -7 -15   7       61.27       76.85      8.28 o 
  -7 -15   6      401.16      403.44     19.04 o 
  -7 -15   5       46.47       47.63      6.14 o 
  -7 -15   4        6.53        1.39      6.06 o 
  -7  15   3       38.75       45.14      5.96 o 
  -7 -15   2      167.10      186.25      8.62 o 
  -7 -15   1      105.03      106.08      7.12 o 
  -7 -15   0     1088.30     1210.52     16.65 o 
  -7 -15  -1      122.96      112.07      7.20 o 
  -7  15  -2      108.71      117.24      7.10 o 
   7 -15   3       95.88       88.43      5.57 o 
  -7  15  -4      103.37       89.89      5.71 o 
  -7  15  -5        6.88        5.31      5.05 o 
   7 -15   6      170.26      132.89     10.85 o 
   7  15   7       41.65       39.67      8.90 o 
  -7 -16   6       27.36       25.62      7.43 o 
  -7 -16   5        3.93        4.76      7.08 o 
  -7 -16   4       37.00       28.94      7.36 o 
  -7 -16   3        9.30        9.92      5.38 o 
  -7 -16   2        0.90        3.05      5.52 o 
  -7 -16   1      145.90      170.10      7.89 o 
  -7 -16   0      144.14      176.78      5.33 o 
   7 -16   1        4.91       19.84      7.77 o 
  -7  16  -1      112.66      107.13     11.10 o 
  -7  16  -2       97.65      120.43      5.53 o 
  -7  16  -3       19.60       22.69      5.07 o 
   7 -16   4      174.16      196.92      6.09 o 
  -8   0  14      357.59      364.63     14.02 o 
  -8   0  12      109.30      100.06      8.20 o 
  -8   0  10       27.91       42.60      9.94 o 
  -8   0   8       18.74       17.40      9.67 o 
  -8   0   6      187.26      209.59     22.67 o 
  -8   0   4     4680.54     5067.69     79.92 o 
   8   0  -2     1150.86     1276.09     24.47 o 
   8   0   0       23.51       30.69      7.50 o 
   8   0   2     2409.26     2801.59     38.87 o 
   8   0   4       29.47        7.16     13.19 o 
   8   0   6      360.61      349.83     16.03 o 
   8   0   8        2.70       -4.54     12.83 o 
   8   0  10        2.56       -8.96      8.96 o 
   8   0  12       86.37      105.41     10.42 o 
   8   0  14      171.32      151.70     11.94 o 
  -8   1  16       23.17       15.38      6.44 o 
  -8  -1  15        0.15        4.20      3.98 o 
  -8  -1  14      149.50      122.37      7.48 o 
  -8   1  13      115.81      127.73      6.46 o 
  -8   1  12      315.26      259.71      8.67 o 
  -8   1  11        0.44       -5.44      6.07 o 
  -8   1  10       27.13       32.89      6.63 o 
  -8  -1   9       33.03       32.65      8.30 o 
  -8   1   8     1875.88     1779.19     18.51 o 
  -8   1   7      120.68       88.68      7.41 o 
  -8   1   6      491.71      474.33     18.24 o 
  -8  -1   5      180.96      206.48     11.90 o 
  -8   1   4     1680.75     1744.37     33.39 o 
  -8   1   3      185.00      189.57     11.22 o 
   8   1  -2        4.15        6.60      5.77 o 
  -8   1   1      203.78      200.03      8.93 o 
  -8   1   0      930.13     1022.64     16.42 o 
  -8   1  -1       35.12       33.65      5.49 o 
  -8  -1  -2        4.83       10.32      5.62 o 
   8  -1   3      151.88      166.13      7.26 o 
   8  -1   4       28.49       22.03      7.55 o 
   8  -1   5      184.64      208.65      7.57 o 
   8   1   6      208.71      226.45     10.04 o 
   8   1   7      304.29      337.42     11.34 o 
   8   1   8      135.77      124.57      8.71 o 
   8   1   9        3.78       13.17      8.37 o 
   8  -1  10      590.12      651.28     13.13 o 
   8   1  11       44.77       44.46      6.13 o 
   8   1  12       29.95       33.95      7.56 o 
   8   1  13       16.97       21.05      7.29 o 
   8   1  14      383.41      456.63     10.22 o 
  -8   2  16      241.39      180.25      8.68 o 
  -8   2  15        0.68        5.16      4.62 o 
  -8   2  14      324.55      325.34      8.45 o 
  -8   2  13        6.86       13.47      7.53 o 
  -8   2  12      752.04      722.35     14.05 o 
  -8   2  11       32.76       25.48      6.92 o 
  -8   2  10       52.73       59.22      7.93 o 
  -8   2   9       48.15       34.77      8.24 o 
  -8   2   8       43.44       44.24      7.26 o 
  -8   2   7      448.27      473.08     10.79 o 
  -8   2   6      247.29      249.54     16.91 o 
  -8  -2   5        0.54       -2.06      7.67 o 
  -8   2   4      202.28      233.01      9.44 o 
  -8   2   3      591.78      620.20     19.67 o 
   8   2  -2      224.61      258.84      9.92 o 
   8   2  -1      510.38      595.22     14.64 o 
   8   2   0     2725.97     2938.76     39.17 o 
  -8   2  -1      128.78      132.24      9.00 o 
   8   2   2       46.36       37.22      8.00 o 
   8   2   3       18.30       10.40     12.19 o 
   8   2   4     2195.16     2347.94     55.11 o 
   8   2   5       48.43       44.77      8.05 o 
   8   2   6      469.85      391.60     12.54 o 
  -8   2  -7      973.39      990.73     18.39 o 
   8   2   8        0.82       -6.64      8.79 o 
   8   2   9       69.61       67.73      7.54 o 
   8   2  10      527.89      578.82     12.29 o 
   8  -2  11      174.16      184.97      7.61 o 
   8   2  12       85.53       86.94      7.63 o 
   8   2  13      189.67      195.33      8.56 o 
   8   2  14      140.45      165.32      9.92 o 
  -8   3  16       99.34       78.44      6.13 o 
  -8   3  15       86.19       79.34      4.94 o 
  -8   3  14       36.80       26.04      5.96 o 
  -8   3  13      280.56      313.58      8.94 o 
  -8   3  12      319.57      301.34      9.10 o 
  -8   3  11       25.07       28.10      7.03 o 
  -8  -3  10      276.79      262.38      9.09 o 
  -8   3   9      131.28      134.72      6.94 o 
  -8   3   8     1318.26     1255.02     16.77 o 
  -8   3   7       23.23       34.45      7.69 o 
  -8   3   6      957.53      934.02     17.77 o 
  -8  -3   5      185.40      184.09     11.28 o 
  -8   3   4     1553.36     1638.65     25.22 o 
  -8   3   3      258.24      277.38     11.08 o 
  -8   3   2      245.03      279.86     10.15 o 
  -8   3   1      447.94      475.26     16.21 o 
   8   3   0      510.87      500.52     16.95 o 
  -8   3  -1      119.27      148.54      9.24 o 
  -8   3  -2      136.25      164.88     10.11 o 
   8   3   3      402.11      487.71     24.83 o 
   8   3   4      193.15      185.62      8.69 o 
   8   3   5        2.52       -2.41      7.53 o 
  -8   3  -6       56.18       51.09      9.91 o 
   8  -3   7     1164.64     1360.63     26.37 o 
   8  -3   8       12.60       13.81      6.86 o 
   8   3   9       15.54       12.14      8.47 o 
   8  -3  10       10.73        2.54      8.50 o 
   8  -3  11       78.81       91.30      8.05 o 
   8   3  12       85.88      104.19     10.92 o 
   8   3  13       17.27       18.64      9.15 o 
   8   3  14      143.26      139.82      9.07 o 
  -8   4  15       20.88       28.37      6.91 o 
  -8   4  14      346.21      351.58      9.43 o 
  -8   4  13      128.61      137.70      7.50 o 
  -8   4  12      327.84      366.01     11.52 o 
  -8   4  11      129.81      124.60      6.94 o 
  -8  -4  10      129.10      128.17      7.11 o 
  -8  -4   9      397.70      377.69      9.36 o 
  -8   4   8       59.48       54.11      7.57 o 
  -8   4   7     1629.49     1661.15     23.12 o 
  -8   4   6      133.03      130.11     11.74 o 
  -8   4   5       47.14       59.16      9.04 o 
  -8  -4   4       13.69       12.74      9.53 o 
  -8   4   3      144.85      147.68      8.32 o 
   8   4  -2      198.54      167.92      8.26 o 
  -8   4   1       12.57       14.61      7.53 o 
  -8   4   0     2380.54     2610.27     31.39 o 
  -8   4  -1      314.94      351.60     11.80 o 
   8   4   2      893.25      948.52     24.26 o 
  -8   4  -3      639.82      678.82     20.82 o 
  -8   4  -4      200.55      206.25      7.74 o 
   8   4   5        0.30       -0.23      6.99 o 
   8   4   6      985.60      958.14     22.35 o 
   8   4   7      505.70      567.21     17.19 o 
   8  -4   8      570.78      548.84     16.90 o 
   8  -4   9      243.51      243.35     11.33 o 
   8  -4  10       14.32       26.89      8.37 o 
   8   4  11        5.11        1.94      8.23 o 
   8   4  12       17.40       15.80      9.33 o 
   8   4  13       96.84      106.42     10.11 o 
   8   4  14       63.80       75.40      7.33 o 
  -8   5  15       25.54       18.02      6.88 o 
  -8  -5  14       75.98       99.83      6.49 o 
  -8  -5  13        5.78        9.79      9.52 o 
  -8  -5  12      284.54      285.25      9.86 o 
  -8   5  11      129.46      126.87      8.31 o 
  -8  -5  10       15.11        8.30      8.82 o 
  -8   5   9       68.54       53.01      8.02 o 
  -8   5   8      440.05      429.48     12.75 o 
  -8  -5   7     1576.65     1566.44     24.05 o 
  -8  -5   6      871.69      912.28     16.59 o 
  -8   5   5       12.46       20.47      9.38 o 
  -8   5   4       47.20       27.65      9.79 o 
  -8   5   3        2.85        6.18     15.85 o 
  -8   5   2       45.70       50.36      8.65 o 
   8   5  -1      460.87      561.34     14.60 o 
  -8   5   0      395.16      442.58     13.13 o 
  -8   5  -1      230.89      266.87     13.26 o 
   8   5   2      254.23      271.50     10.47 o 
   8   5   3       55.11       46.20      7.09 o 
   8   5   4       10.24        6.32      6.49 o 
   8   5   5      546.20      567.49     12.90 o 
   8   5   6      413.37      390.66     16.29 o 
   8  -5   7       52.62       41.10      8.30 o 
   8  -5   8       75.43       86.48     11.14 o 
   8  -5   9      180.48      210.73     10.04 o 
   8  -5  10        1.37        0.55      8.37 o 
   8   5  11        7.62        4.34     10.77 o 
   8   5  12       17.06       17.06      9.46 o 
   8   5  13       16.07       16.93      8.98 o 
   8   5  14      113.13      126.86      7.76 o 
  -8   6  15       23.96       12.84      6.60 o 
  -8   6  14      109.32      100.95      7.17 o 
  -8  -6  13        0.68      -10.16     12.74 o 
  -8  -6  12       69.38       87.65      7.74 o 
  -8  -6  11      135.12      134.74      8.81 o 
  -8  -6  10      116.20      113.22      9.86 o 
  -8  -6   9        1.60        2.33      9.40 o 
  -8   6   8        4.13       -3.46      9.46 o 
  -8   6   7       36.17       25.90      9.75 o 
  -8   6   6      716.12      765.47     17.86 o 
  -8   6   5      103.56       94.68      9.44 o 
  -8   6   4       10.54        4.25     10.67 o 
  -8   6   3      164.40      166.53     10.72 o 
  -8   6   2       25.75       15.27     10.31 o 
   8   6  -1      475.51      489.11     16.93 o 
  -8   6   1      547.60      505.89     24.42 o 
  -8   6   0       11.47       14.93      8.57 o 
  -8   6  -1       95.12       93.13      7.19 o 
   8   6   2       18.49       31.73      7.59 o 
   8   6   3      140.82      132.58      6.51 o 
  -8   6  -4       17.86        5.65      9.22 o 
   8  -6   5       46.16       50.44     11.74 o 
   8  -6   6     1297.52     1347.52     37.45 o 
   8  -6   7       85.76       96.74     11.64 o 
   8  -6   8      192.00      204.75     14.60 o 
   8  -6   9      166.40      162.58     12.51 o 
   8  -6  10       32.14       41.47      7.93 o 
   8   6  11        4.64        6.72     10.51 o 
   8   6  12        6.04       -9.05      9.05 o 
   8   6  13        7.52       15.80      8.25 o 
  -8   7  14      121.03      118.47      6.78 o 
  -8  -7  13       17.34       23.31     11.49 o 
  -8  -7  12       11.13       20.04      7.63 o 
  -8  -7  11       28.29       30.30      8.58 o 
  -8  -7  10       27.82       19.49      9.48 o 
  -8  -7   9       88.36       75.04     10.24 o 
  -8  -7   8     1088.79     1141.34     20.14 o 
  -8   7   7      631.60      609.50     23.83 o 
  -8   7   6     2429.55     2568.03     37.71 o 
  -8  -7   5        5.79       10.49     10.16 o 
  -8   7   4     1478.32     1305.37     35.24 o 
  -8   7   3      110.40      146.60     11.50 o 
  -8   7   2        3.45        2.97      9.80 o 
   8   7  -1      149.85      144.13     12.33 o 
  -8   7   1      238.01      247.42     15.07 o 
  -8   7   0     1411.22     1542.92     20.23 o 
  -8   7  -1      116.32      122.12      7.45 o 
   8   7   2        3.33       -6.97      7.67 o 
  -8   7  -3       80.87       77.46      7.30 o 
  -8   7  -4      208.53      247.01     11.36 o 
   8  -7   5       18.36       29.08     10.38 o 
   8  -7   6      370.64      424.50     21.91 o 
   8  -7   7      807.70      830.88     29.31 o 
   8  -7   8      146.60      169.23     13.81 o 
   8  -7   9       23.35       29.96      8.11 o 
   8  -7  10      194.33      215.66      7.75 o 
   8   7  11        6.69        3.28      9.81 o 
   8   7  12       25.93       37.15      8.88 o 
   8   7  13       55.23       64.47      8.63 o 
  -8   8  14      325.71      224.21      6.36 o 
  -8  -8  13      174.65      174.18     10.30 o 
  -8  -8  12      215.63      224.76     14.35 o 
  -8  -8  11      257.45      251.28     11.11 o 
  -8  -8  10        6.13        7.39      8.99 o 
  -8  -8   9       85.44       96.35     12.62 o 
  -8   8   8        1.00        3.12     10.22 o 
  -8   8   7      488.17      486.55     21.20 o 
  -8   8   6      233.92      231.67     17.83 o 
  -8   8   5        4.00       16.48     12.05 o 
  -8   8   4      295.76      268.07     16.90 o 
  -8   8   3     1170.97     1283.77     26.69 o 
  -8   8   2      443.88      474.68     16.66 o 
   8   8  -1      272.67      284.46     22.90 o 
  -8   8   1     1006.01     1060.43     19.48 o 
   8   8   0       11.66        5.61      7.92 o 
   8   8   1      967.61     1034.52     19.26 o 
  -8   8  -2        3.57        3.03      8.81 o 
  -8   8  -3      270.14      264.50     11.57 o 
  -8   8  -4       17.24       17.97      9.24 o 
   8  -8   5      150.03      148.00     13.21 o 
   8  -8   6      526.98      556.75     25.09 o 
   8  -8   7       25.15       19.18     14.24 o 
   8  -8   8      404.69      442.39     20.25 o 
   8  -8   9       25.18       28.61      7.70 o 
   8  -8  10       43.01       53.96      5.91 o 
   8   8  11       46.00       30.83      9.89 o 
   8   8  12       17.06       12.15      8.55 o 
  -8  -9  13      404.41      410.52     17.97 o 
  -8  -9  12       10.12        4.46      8.41 o 
  -8  -9  11        1.75       10.49     10.27 o 
  -8  -9  10      257.76      253.63     17.44 o 
  -8  -9   9       12.77       15.01     12.93 o 
  -8  -9   8      187.54      188.28     16.02 o 
  -8   9   8      224.50      216.00     19.01 o 
  -8   9   7       25.35       29.66     12.79 o 
  -8   9   6     1019.38     1020.21     31.49 o 
  -8   9   5       69.27       57.94     12.30 o 
  -8   9   4        8.53        4.65     11.17 o 
  -8   9   3       11.96       19.86     12.08 o 
  -8   9   2       16.76       17.84      9.06 o 
  -8   9   1      584.38      603.33     17.38 o 
  -8   9   0     1148.05     1056.66     23.07 o 
  -8   9  -1      235.26      249.92     11.35 o 
  -8   9  -2      269.21      249.61     11.92 o 
  -8   9  -3       31.86       31.31      8.22 o 
  -8   9  -4      219.65      209.64     10.40 o 
  -8   9  -5       22.81       23.38      7.85 o 
   8  -9   6      378.04      397.75     20.42 o 
   8  -9   7      137.22      152.30     13.28 o 
   8  -9   8      274.76      286.30     11.50 o 
   8   9   9        0.50        0.00      6.00 o 
   8  -9  10      235.95      245.53      6.02 o 
   8   9  11       38.34       34.50      9.89 o 
  -8 -10  13       53.80       45.41      8.88 o 
  -8 -10  12       81.25       73.72      7.52 o 
  -8 -10  11        2.51        0.06      8.69 o 
  -8 -10  10       29.57       43.17      9.52 o 
  -8 -10   9      109.50       93.62     11.62 o 
  -8 -10   8       48.10       59.56     12.01 o 
  -8 -10   7       14.59       30.51      8.66 o 
  -8  10   6      179.48      186.44     16.48 o 
  -8  10   5       29.09       30.75     11.42 o 
  -8  10   4      107.31      104.95     10.94 o 
  -8  10   3      635.03      594.11     25.16 o 
   8 -10  -2      365.55      388.26     13.94 o 
   8 -10  -1       58.79       53.59     11.81 o 
  -8  10   0      206.75      172.42      9.45 o 
  -8  10  -1       77.46       87.30      8.18 o 
  -8  10  -2       19.69       17.33      8.34 o 
  -8  10  -3      585.98      586.30     17.26 o 
  -8  10  -4      183.31      196.67     10.02 o 
  -8  10  -5       13.28        3.31      7.36 o 
   8 -10   6      430.27      453.63     21.30 o 
   8  10   7        6.67       -0.62     12.24 o 
   8 -10   8       99.45      119.34      8.60 o 
   8 -10   9        0.25       -0.48      6.43 o 
   8 -10  10        0.35       -4.77      6.22 o 
  -8 -11  12       62.75       53.83      6.39 o 
  -8 -11  11        0.57       -7.40      7.40 o 
  -8 -11  10        0.77        4.05      8.37 o 
  -8 -11   9       27.65       14.67      9.74 o 
  -8 -11   8       36.59       34.94     10.35 o 
  -8  11   7       92.10       86.53      8.21 o 
  -8 -11   6      501.63      454.63     15.43 o 
  -8  11   5       16.21       19.68     11.40 o 
  -8  11   4      356.22      343.26     18.23 o 
  -8  11   3      112.51      114.73     11.28 o 
  -8  11   2      198.63      187.39      9.91 o 
  -8  11   1      215.01      203.64     12.88 o 
  -8  11   0      377.63      390.55     14.31 o 
   8 -11   1      281.38      276.23     17.10 o 
  -8  11  -1      282.72      239.13     19.86 o 
  -8  11  -2        3.77        9.23      7.32 o 
  -8  11  -3       25.53       22.42      7.40 o 
  -8  11  -4       86.79       86.72      7.62 o 
  -8  11  -5       76.13       74.45      7.69 o 
   8 -11   6      273.68      271.48     19.57 o 
   8 -11   7       15.22       17.47      8.74 o 
   8 -11   8       27.45       17.40      7.89 o 
   8 -11   9       24.02       21.56      5.80 o 
  -8 -12  11       55.59       55.73      6.70 o 
  -8 -12  10       46.41       41.72      7.55 o 
  -8 -12   9       69.26       76.86      6.66 o 
  -8 -12   8       35.70       30.17     10.09 o 
  -8  12   7      311.47      323.42     11.05 o 
  -8  12   6       21.07       26.26     10.42 o 
  -8  12   5      358.44      310.38     12.27 o 
  -8  12   4      245.10      256.89     15.14 o 
  -8  12   3      492.95      481.34     21.68 o 
   8 -12  -2      651.08      690.43     17.15 o 
   8 -12  -1      161.86      196.36     11.89 o 
  -8  12   0       11.59        9.30      7.67 o 
  -8  12  -1       15.21       12.62     10.13 o 
   8 -12   1      129.15      183.17     16.72 o 
  -8  12  -2      219.07      239.20     10.98 o 
   8 -12   3      282.17      328.04     12.46 o 
  -8  12  -4      275.45      316.68     11.75 o 
  -8  12  -5        1.91        5.30      6.42 o 
   8 -12   6       24.09       29.75      9.99 o 
   8 -12   7      137.89      133.06      9.91 o 
   8 -12   8      309.48      414.30     14.71 o 
   8 -12   9       14.37        3.07      5.24 o 
  -8 -13  10       76.76       73.38      6.47 o 
  -8 -13   9        0.99        6.46      6.03 o 
  -8 -13   8      256.58      280.78      9.07 o 
  -8 -13   7      238.54      232.92      9.18 o 
  -8  13   6      148.90      118.67      9.11 o 
  -8  13   5       13.30        4.40      7.29 o 
  -8 -13   4      215.13      196.19      9.61 o 
  -8  13   3       34.50       39.61      7.73 o 
  -8  13   2      210.28      223.16     14.35 o 
  -8  13   1       29.18       22.53      9.48 o 
   8 -13   0       16.24       36.76      7.09 o 
   8 -13   1       32.23       28.30      9.53 o 
  -8  13  -1       35.83       28.23     13.49 o 
  -8  13  -2       89.89       95.27      6.82 o 
  -8  13  -3      210.06      219.51      9.84 o 
  -8  13  -4        5.77        7.01      5.99 o 
  -8  13  -5        0.03        4.79      5.77 o 
   8 -13   6        1.91       -3.15      9.91 o 
   8 -13   7       12.50       10.07      7.71 o 
   8  13   8       45.91       35.31      4.84 o 
  -8 -14   8       10.19       15.74      5.57 o 
  -8 -14   7      175.34      208.65      7.47 o 
  -8 -14   6       89.33       95.96      6.55 o 
  -8 -14   5      156.86      140.89      5.74 o 
  -8  14   4        9.01       -1.43      7.02 o 
  -8 -14   3        8.13       13.94      7.12 o 
  -8  14   2       60.93       54.86      7.98 o 
   8 -14  -1        2.75       -2.91      9.34 o 
  -8  14   0      275.80      350.68     11.15 o 
  -8  14  -1        0.24        1.71      6.02 o 
  -8  14  -2       95.60       97.04      6.03 o 
  -8  14  -3       53.78       55.95      5.48 o 
  -8  14  -4      323.56      415.84     11.02 o 
  -8  14  -5       24.30       28.88      5.47 o 
   8 -14   6      334.66      371.29     13.17 o 
   8  14   7        3.15       -1.86      9.01 o 
  -8 -15   6      215.16      159.15     11.87 o 
  -8 -15   5       30.59       32.84      6.92 o 
  -8 -15   4       86.46       91.25      5.50 o 
  -8 -15   3       68.70       74.47      5.37 o 
  -8 -15   2       89.17      105.90      5.80 o 
  -8 -15   1       43.63       58.95      8.47 o 
  -8  15   1       43.64       43.21     10.51 o 
  -8 -15   0      114.48      131.91      5.26 o 
  -8  15  -1        0.02        9.85      5.54 o 
  -8 -15  -1       33.08       40.60     14.30 o 
  -8  15  -2        2.17        2.07      5.29 o 
  -8  15  -3        9.30        5.01      5.02 o 
  -8  15  -4       43.21       53.54      5.03 o 
   8 -15   5        6.49       12.47      5.93 o 
  -8 -16   3        8.94        4.12      6.59 o 
  -8 -16   2        0.43        1.95      4.91 o 
  -8  16   1        3.16        9.76      8.69 o 
  -8  16   0      156.61      207.25      9.18 o 
  -8  16  -1        1.47        2.19      6.58 o 
  -8  16  -2       89.33      106.27      6.22 o 
  -9   0  14        1.24        2.83      8.65 o 
  -9   0  12      207.03      201.05     10.25 o 
  -9   0  10       15.37       27.69      9.36 o 
  -9   0   8      100.16      104.09     13.59 o 
  -9   0   6      430.96      402.44     14.43 o 
  -9   0   4     2045.36     2139.77     27.90 o 
  -9   0   2      594.61      668.39     29.66 o 
   9   0   0     2752.01     2913.28     40.96 o 
   9   0   2     2456.38     2563.71     29.98 o 
   9   0   4        6.44       -4.81      8.65 o 
   9   0   6     1410.86     1379.39     38.93 o 
   9   0   8     1159.74     1112.83     34.01 o 
   9   0  10      346.29      408.76     13.88 o 
   9   0  12      124.09      136.89     10.67 o 
  -9  -1  15       20.16       13.57      5.36 o 
  -9   1  14      144.31      143.74      7.58 o 
  -9   1  13      175.13      199.60      7.13 o 
  -9   1  12      164.36      148.75      6.44 o 
  -9   1  11       36.03       43.13      5.88 o 
  -9   1  10       42.63       43.12      6.42 o 
  -9   1   9      115.87      109.59      8.07 o 
  -9   1   8      215.97      174.29     11.41 o 
  -9   1   7      354.53      324.63     10.18 o 
  -9   1   6      273.88      299.03     10.88 o 
  -9   1   5      206.09      208.94      7.14 o 
  -9  -1   4       73.19       85.01      5.79 o 
  -9   1   3        1.20        1.77     10.41 o 
  -9   1   2      101.71      102.58      9.83 o 
   9   1  -1      324.15      393.78     12.60 o 
   9   1   0      346.99      398.53     12.69 o 
  -9   1  -1      112.21      116.77      7.80 o 
   9   1   2        3.38       -3.80      6.43 o 
   9   1   3      126.58       98.70      7.27 o 
   9   1   4      745.12      733.76     13.79 o 
   9   1   5       98.80       92.23      7.64 o 
   9   1   6      281.56      311.27     14.50 o 
   9  -1   7      211.36      188.88     10.55 o 
   9   1   8       65.85       65.76      7.35 o 
   9   1   9        3.62        5.27      6.67 o 
   9   1  10        3.04        5.69      5.51 o 
   9  -1  11      262.68      334.34      9.46 o 
   9   1  12        0.58        9.90      6.47 o 
   9   1  13       81.80       79.06      6.45 o 
  -9   2  15        1.21       -2.27      4.24 o 
  -9  -2  14       46.42       44.52      5.44 o 
  -9   2  13       21.54       20.49      6.56 o 
  -9   2  12       11.50        9.57      5.24 o 
  -9   2  11      448.20      477.48     11.07 o 
  -9  -2  10      331.36      349.29      9.84 o 
  -9   2   9      225.45      222.56      9.57 o 
  -9   2   8      168.27      157.68      8.60 o 
  -9   2   7      788.14      719.66     16.62 o 
  -9   2   6      460.98      363.76     10.14 o 
  -9   2   5       41.00       43.38      6.81 o 
  -9   2   4       77.03       72.10      7.16 o 
  -9   2   3        7.97       16.90      8.32 o 
  -9   2   2      968.62      985.93     25.95 o 
   9   2  -1        0.36        1.42      7.75 o 
   9   2   0     1129.55     1178.69     21.92 o 
  -9   2  -1      305.60      345.98     12.11 o 
   9   2   2     1225.20     1204.41     17.61 o 
   9   2   3      186.91      194.43      7.61 o 
   9   2   4     1111.69     1100.06     19.87 o 
   9   2   5       40.02       30.75      8.38 o 
   9   2   6      488.76      470.03     13.32 o 
   9   2   7       97.29       81.65      8.22 o 
   9   2   8       37.78       28.94      7.99 o 
   9   2   9       81.02       85.12      6.70 o 
   9   2  10       24.14       20.41      5.67 o 
   9  -2  11        4.42        7.04      6.00 o 
   9   2  12       60.71       70.96      6.52 o 
   9   2  13       30.75       36.38      9.03 o 
  -9   3  15        1.38       -0.71      6.92 o 
  -9   3  14      591.34      555.44     10.76 o 
  -9   3  13       78.40      103.12      6.85 o 
  -9   3  12      220.72      212.31      8.54 o 
  -9   3  11       68.06       55.75      6.79 o 
  -9   3  10     1645.25     1697.84     20.94 o 
  -9   3   9       54.06       53.73      7.32 o 
  -9   3   8      246.53      236.73      9.73 o 
  -9   3   7     1503.15     1513.26     24.24 o 
  -9  -3   6       45.55       34.66     10.25 o 
  -9   3   5       20.22       10.53      6.69 o 
  -9   3   4       17.42       15.63      7.38 o 
  -9   3   3      351.41      337.99      9.96 o 
  -9   3   2       41.50       32.18      7.39 o 
  -9   3   1      124.38      135.58      7.49 o 
   9   3   0      872.09     1009.24     20.63 o 
   9   3   1       20.03       23.31      7.74 o 
   9   3   2      276.39      273.46      9.52 o 
   9   3   3       34.53       32.96      7.59 o 
  -9   3  -4      106.47      108.58      7.02 o 
   9   3   5       70.14       63.15      8.01 o 
   9   3   6     1369.42     1298.36     26.97 o 
   9   3   7        4.41        2.26      9.79 o 
   9  -3   8      125.16      126.30      8.33 o 
   9   3   9       45.96       49.13      7.22 o 
   9  -3  10      222.75      235.04     10.58 o 
   9   3  11       47.43       53.30      6.87 o 
   9   3  12      213.08      256.53     14.07 o 
   9   3  13        6.82       -2.53     14.05 o 
  -9  -4  14       40.56       37.32      6.29 o 
  -9   4  13       21.79       21.75      6.64 o 
  -9   4  12        9.30        3.52      6.21 o 
  -9   4  11      122.84      124.58      6.52 o 
  -9   4  10       39.56       35.59      7.97 o 
  -9   4   9      124.96      124.02      7.16 o 
  -9   4   8        0.35        0.96      8.08 o 
  -9   4   7      664.56      668.58     15.99 o 
  -9   4   6      993.71      912.11     16.58 o 
  -9   4   5      309.14      296.62      9.52 o 
  -9  -4   4      184.59      164.59      7.70 o 
  -9   4   3        0.24        1.54      7.32 o 
  -9   4   2       36.40       38.46      7.41 o 
   9   4  -1       92.27      109.11      6.45 o 
   9   4   0      398.91      451.57      8.64 o 
   9   4   1        0.39        8.16      6.74 o 
   9   4   2     1691.84     1812.26     19.11 o 
   9   4   3      172.13      194.25      7.58 o 
   9   4   4      223.55      232.04     10.92 o 
   9   4   5       37.03       16.42      7.54 o 
   9   4   6      195.18      185.96     11.13 o 
   9   4   7      114.72      102.10      7.90 o 
   9  -4   8      148.95      149.83      7.38 o 
   9  -4   9      175.98      198.88     13.42 o 
   9  -4  10        7.53        5.96      7.29 o 
   9  -4  11        5.40        8.96      6.75 o 
   9   4  12        0.14       -0.67      8.23 o 
   9   4  13       59.03       54.08      8.46 o 
  -9   5  14      294.82      165.51      8.87 o 
  -9  -5  13      126.43      145.58      8.45 o 
  -9   5  12      116.10      131.73      5.79 o 
  -9   5  11        4.83       12.62      7.19 o 
  -9   5  10      257.59      241.33      9.93 o 
  -9   5   9      168.71      162.93      7.25 o 
  -9   5   8       53.92       67.69      8.16 o 
  -9   5   7       60.59       57.94      8.51 o 
  -9  -5   6      542.43      520.65     15.95 o 
  -9   5   5        1.97        2.71      7.97 o 
  -9   5   4       84.14       84.92      9.51 o 
  -9   5   3       26.74       23.82      8.90 o 
  -9   5   2      104.50      112.14      9.07 o 
  -9   5   1     1205.65     1272.08     20.19 o 
   9   5   0      410.52      428.17      9.24 o 
   9   5   1      246.03      281.98      7.89 o 
   9   5   2       22.75       18.33      6.33 o 
   9   5   3      161.80      163.50      7.60 o 
   9   5   4        3.05       -0.65      8.08 o 
   9   5   5      372.87      351.19     13.92 o 
   9   5   6      347.88      350.97     14.79 o 
   9  -5   7       18.09       33.86     10.40 o 
   9  -5   8      180.35      202.84     10.19 o 
   9  -5   9        1.26       -8.20      9.57 o 
   9   5  10       95.94      107.08      7.23 o 
   9  -5  11      152.52      160.24      7.34 o 
   9   5  12        2.00       -7.76      7.76 o 
   9   5  13       31.21       41.60      8.16 o 
  -9  -6  13       93.14      116.30      6.45 o 
  -9  -6  12       28.52       36.57      5.82 o 
  -9  -6  11        7.81       -4.36      8.00 o 
  -9  -6  10      400.52      416.02     12.25 o 
  -9  -6   9      392.71      376.16     10.12 o 
  -9   6   8       11.72        5.62      8.31 o 
  -9   6   7      109.29       97.61      8.70 o 
  -9   6   6     1267.67     1248.53     26.67 o 
  -9   6   5       25.52       34.91      9.35 o 
  -9   6   4       32.29       32.48     11.19 o 
  -9  -6   3        2.87       -2.10      9.22 o 
  -9   6   2       51.24       41.92     10.35 o 
  -9   6   1      266.36      274.27     10.29 o 
   9   6   0     5300.18     5549.04     38.37 o 
  -9   6  -1      352.81      353.67      9.95 o 
  -9   6  -2     1298.81     1367.99     25.19 o 
  -9   6  -3     1601.75     1701.90     27.91 o 
   9  -6   4     3650.37     3435.05     59.08 o 
   9  -6   5      368.81      366.67     19.44 o 
   9  -6   6      321.01      322.39     19.88 o 
   9  -6   7        9.60        7.35     14.15 o 
   9  -6   8       39.18       25.74      9.62 o 
   9  -6   9       10.90        9.91      6.62 o 
   9   6  10      221.85      246.40      9.74 o 
   9   6  11        0.28        1.37      8.72 o 
   9   6  12       99.65      126.04      8.68 o 
  -9   7  13       45.94       24.61      8.80 o 
  -9  -7  13       49.16       70.04      9.71 o 
  -9  -7  12      655.51      608.02     10.98 o 
  -9  -7  11      436.31      454.20     13.97 o 
  -9  -7  10      193.52      255.48     11.50 o 
  -9   7   9        0.10       -5.72      7.72 o 
  -9   7   8      395.58      440.91     10.69 o 
  -9   7   7      653.40      709.23     19.23 o 
  -9   7   6      283.23      292.54     16.04 o 
  -9   7   5       61.73       67.69      9.82 o 
  -9   7   4      210.24      207.21     11.06 o 
  -9   7   3      168.31      145.99     13.10 o 
  -9   7   2       47.21       40.31     11.61 o 
   9  -7  -1       46.61       75.09     14.72 o 
  -9   7   1      287.48      256.00     19.38 o 
  -9   7   0     5525.30     5628.59     51.50 o 
  -9   7  -1      317.82      332.12     12.72 o 
  -9   7  -2      218.21      223.19     10.66 o 
  -9   7  -3      242.61      228.79     10.73 o 
  -9   7  -4       51.23       37.16      9.13 o 
   9  -7   5      137.59      134.83     13.25 o 
   9  -7   6       22.24       31.24     13.13 o 
   9  -7   7       73.42       64.86     10.71 o 
   9  -7   8       27.39       24.39      9.75 o 
   9  -7   9       39.71       33.99      5.43 o 
   9  -7  10       52.51       64.34      6.54 o 
   9   7  11        5.36        4.40      8.42 o 
   9   7  12       97.87      114.64      7.26 o 
  -9  -8  13       14.78        3.93     10.88 o 
  -9  -8  12       16.85       20.75      8.35 o 
  -9  -8  11       13.54       12.67     10.21 o 
  -9  -8  10       39.88       27.82     10.79 o 
  -9  -8   9       11.45       19.17     11.94 o 
  -9   8   8      283.87      247.83     11.66 o 
  -9   8   7       20.47       36.40     11.72 o 
  -9   8   6      527.61      530.07     22.96 o 
  -9   8   5        1.22       -2.98      9.83 o 
  -9   8   4      607.96      597.51     18.60 o 
  -9   8   3        6.24        5.00     11.53 o 
  -9   8   2      326.75      284.62     17.52 o 
   9  -8  -1      787.47      851.87     27.72 o 
  -9   8   1      957.34      962.26     32.25 o 
  -9   8   0     1126.37     1176.46     24.00 o 
  -9   8  -1      224.14      218.13     10.88 o 
  -9   8  -2     1540.17     1594.16     28.09 o 
  -9   8  -3       96.98      105.98      8.96 o 
  -9   8  -4      181.75      194.51      9.93 o 
   9  -8   5       74.67       79.10     10.63 o 
   9  -8   6      535.86      580.75     24.42 o 
   9  -8   7      150.77      163.78     13.26 o 
   9  -8   8      371.71      396.55     18.14 o 
   9  -8   9       64.34       60.68      5.16 o 
   9  -8  10        1.27       -0.01      6.24 o 
   9   8  11        7.38       -3.64      8.14 o 
  -9  -9  12      198.10      237.95     11.09 o 
  -9  -9  11       92.58      114.73      9.72 o 
  -9  -9  10      181.46      208.48     15.12 o 
  -9  -9   9       19.17       18.32     11.24 o 
  -9   9   8      405.18      404.97     14.09 o 
  -9   9   7      174.72      166.71      9.28 o 
  -9   9   6      395.41      405.83     19.45 o 
  -9   9   5       12.41       10.38     10.60 o 
  -9   9   4       74.28       69.15     10.97 o 
  -9   9   3      207.73      205.74     11.53 o 
  -9   9   2      366.79      330.62     18.63 o 
   9  -9  -1      258.91      282.12     14.12 o 
  -9   9   0       32.96       33.08      8.48 o 
   9  -9   1      307.22      299.57     12.31 o 
  -9   9  -2      131.50      121.74      8.12 o 
  -9   9  -3       62.86       73.16      7.83 o 
  -9   9  -4        0.99        0.52      7.96 o 
   9  -9   5        1.06       -2.02      8.51 o 
   9  -9   6       25.89       28.24     11.72 o 
   9  -9   7        0.65        5.47     13.18 o 
   9  -9   8      347.75      430.71     12.67 o 
   9  -9   9       72.38       86.96      4.87 o 
   9  -9  10        0.50       -2.62      6.41 o 
  -9 -10  12       16.86       10.63      6.38 o 
  -9 -10  11       10.10       13.30      7.28 o 
  -9 -10  10        0.30        7.47      8.97 o 
  -9 -10   9      154.78      135.44     11.75 o 
  -9  10   8        2.53        0.41      7.28 o 
  -9 -10   7        6.51        7.27      7.60 o 
  -9  10   6      401.85      418.76     19.17 o 
  -9  10   5      553.83      575.20     23.43 o 
  -9  10   4       67.61       61.75      9.97 o 
  -9  10   3       15.83       16.01      9.55 o 
  -9  10   2      162.65      130.73     11.41 o 
   9 -10  -1      107.54      108.18     13.12 o 
  -9  10   1      107.71      100.79     14.52 o 
  -9  10   0     1404.01     1521.61     26.89 o 
  -9  10  -1        0.23       10.24      7.72 o 
  -9  10  -2       16.58        8.23      7.21 o 
  -9  10  -3      136.63      160.46      9.14 o 
  -9  10  -4      466.63      541.17     15.37 o 
  -9  10  -5       32.46       20.85      6.61 o 
   9 -10   6      353.68      364.61     19.50 o 
   9  10   7      141.14      208.39      9.25 o 
   9 -10   8       44.47       40.10      6.43 o 
   9 -10   9        0.29       -5.34      5.34 o 
  -9 -11  11       48.81       54.05      6.40 o 
  -9 -11  10      331.86      328.82     14.39 o 
  -9 -11   9       30.27       26.40      6.97 o 
  -9 -11   8       61.87       68.84      9.19 o 
  -9  11   7       17.04        8.02      7.16 o 
  -9  11   6      360.74      351.72     14.34 o 
  -9  11   5        3.20        3.40      9.95 o 
  -9  11   4      158.58      150.53     12.08 o 
  -9  11   3        2.10       -2.85      9.55 o 
  -9  11   2        6.35        0.65      9.46 o 
  -9  11   1       38.68       58.39     10.71 o 
  -9  11   0        0.83       14.16      7.51 o 
  -9  11  -1       50.43       51.09      7.10 o 
  -9  11  -2       30.57       34.87      7.15 o 
   9 -11   3      341.13      395.93     13.42 o 
  -9  11  -4      236.51      261.97     10.33 o 
  -9  11  -5        1.56       -5.21      6.45 o 
   9 -11   6      109.69      136.19     12.89 o 
   9 -11   7      219.79      270.47     13.62 o 
   9 -11   8       75.71       70.68      5.51 o 
  -9 -12  10       25.24       20.03      6.31 o 
  -9 -12   9       20.08       10.98      7.97 o 
  -9 -12   8       30.26       24.61      5.99 o 
  -9  12   7      129.78      107.36      6.43 o 
  -9  12   6       22.27       22.24      9.17 o 
  -9  12   5        4.91        6.76      6.89 o 
  -9  12   4      334.48      340.23     16.29 o 
  -9  12   3       46.04       42.40      8.70 o 
  -9  12   2      219.23      203.76     14.07 o 
   9 -12  -1      189.78      198.74     10.52 o 
  -9  12   0      717.94      833.84     18.44 o 
  -9  12  -1      170.83      186.13      9.00 o 
  -9  12  -2      168.86      182.39      9.05 o 
  -9  12  -3       20.57       17.57      6.25 o 
  -9  12  -4       25.14       33.56      5.89 o 
  -9  12  -5      156.95      184.71      7.80 o 
   9 -12   6      106.03      120.69      9.51 o 
   9 -12   7       18.36       41.77      7.08 o 
   9 -12   8      240.69      301.02     10.33 o 
  -9 -13   8        0.91        6.52      5.48 o 
  -9 -13   7        9.75       16.17      6.32 o 
  -9  13   6        1.65        2.41      9.05 o 
  -9  13   5       85.39       96.72      6.40 o 
  -9  13   4       22.11       29.26      6.55 o 
  -9  13   3        6.14        7.67      6.68 o 
  -9  13   2       15.30       10.04      6.75 o 
  -9  13   1      134.64      132.68      9.89 o 
  -9  13   0       66.64       66.20      6.20 o 
  -9  13  -1       12.59        5.06      6.10 o 
  -9  13  -2       66.53       82.33      5.92 o 
  -9  13  -3      347.93      411.14     11.35 o 
  -9  13  -4       68.35       93.88      5.81 o 
  -9  13  -5        1.95        7.93      5.52 o 
   9 -13   6      140.81      205.07     10.66 o 
   9 -13   7        5.56       14.37      8.45 o 
  -9 -14   6      352.50      317.58      8.41 o 
  -9 -14   5       17.73       14.69      4.56 o 
  -9 -14   4      158.65      142.16      5.58 o 
  -9  14   3        3.68       12.40      6.22 o 
  -9  14   2       95.68       98.07      7.31 o 
  -9  14   1        0.13        6.14      9.80 o 
  -9  14   0       36.33       22.99      5.58 o 
  -9  14  -1        0.14       -2.85      5.55 o 
  -9 -14  -1        0.16       -5.80     13.94 o 
  -9  14  -2      261.72      325.51      9.30 o 
  -9  14  -3        0.08        2.33      5.04 o 
  -9  14  -4       27.27       31.83      4.98 o 
   9 -14   5       29.75       45.82      5.92 o 
  -9 -15   4       88.79       94.35      6.46 o 
  -9 -15   3       23.41       21.12      4.85 o 
  -9 -15   2      125.04      144.03      5.34 o 
  -9 -15   1       24.71       16.79      7.57 o 
  -9  15   1       27.44       28.97      9.03 o 
  -9  15   0       20.22       24.12      7.06 o 
  -9  15  -1        3.60       11.95      6.55 o 
  -9  15  -2        7.68       20.90      6.43 o 
 -10   0  14      130.85      165.73     10.52 o 
 -10   0  12       67.08       75.41      7.14 o 
 -10   0  10      169.42      140.71     14.45 o 
 -10   0   8       21.11       24.19     13.33 o 
 -10   0   6     1080.43      900.78     36.46 o 
 -10   0   4     1343.90     1307.25     22.70 o 
 -10   0   2      790.33      789.22     20.65 o 
 -10   0   0     1786.61     1792.23     23.77 o 
  10   0   2      182.42      184.59      9.83 o 
  10   0   4       50.71       65.18     11.58 o 
  10   0   6       61.87       48.27     14.40 o 
  10   0   8        4.02        1.72      9.18 o 
  10   0  10      174.31      192.26      8.97 o 
  10   0  12       80.53       94.05      7.88 o 
 -10   1  14      457.56      493.71     12.01 o 
 -10   1  13       16.40       11.01      6.25 o 
 -10   1  12      320.34      322.44      9.37 o 
 -10   1  11       33.71       31.02      7.42 o 
 -10  -1  10       97.21      112.13      9.23 o 
 -10   1   9        0.16        7.93      8.58 o 
 -10   1   8      246.86      247.82     13.07 o 
 -10   1   7      214.21      185.40     13.63 o 
 -10   1   6      370.06      395.55     14.18 o 
 -10   1   5      258.59      243.61      9.99 o 
 -10   1   4       55.07       45.41      7.28 o 
 -10   1   3      398.02      384.31      9.45 o 
 -10  -1   2      228.30      220.93      6.99 o 
 -10   1   1        2.32        5.16      7.72 o 
 -10  -1   0      746.46      916.06     11.28 o 
  10  -1   1       52.83       48.21      6.82 o 
  10   1   2      720.42      798.39     14.74 o 
  10   1   3       32.69       18.56      7.97 o 
  10  -1   4       96.47      121.54      8.07 o 
  10   1   5       12.12        5.87      7.41 o 
  10   1   6      254.02      239.39     13.17 o 
  10   1   7      212.94      217.62     10.76 o 
  10   1   8       13.13       16.68      6.85 o 
  10   1   9       18.05       16.31      5.68 o 
  10   1  10       90.09      101.65      4.78 o 
  10  -1  11        3.52        2.05      5.22 o 
  10   1  12        1.23        7.42      6.05 o 
 -10   2  14      153.69      166.43      7.34 o 
 -10   2  13       10.26       20.89      9.43 o 
 -10   2  13      148.11      154.67      8.38 o 
 -10   2  12      322.23      299.02      8.78 o 
 -10   2  11      276.29      272.31     12.72 o 
 -10   2  10      153.47      115.19      9.29 o 
 -10   2   9        0.01       -9.22      9.22 o 
 -10   2   8      136.93      123.13      9.52 o 
 -10   2   7      122.88      101.88      7.22 o 
 -10   2   6      582.02      548.86     15.60 o 
 -10   2   5       34.65       50.61      7.63 o 
 -10   2   4       83.61       78.84      7.87 o 
 -10   2   3      359.32      373.52     10.69 o 
 -10  -2   2      319.22      350.59     10.29 o 
 -10   2   1      491.32      511.10     14.26 o 
 -10   2   0      107.07      100.43      7.71 o 
  10   2   1       28.48       24.44      6.68 o 
  10   2   2      118.28      101.45      7.29 o 
  10   2   3      175.93      133.87      8.52 o 
  10   2   4       69.14       68.01      8.01 o 
  10   2   5       47.56       19.04      6.98 o 
  10   2   6       29.84       32.02      9.58 o 
  10   2   7      114.74      108.19      9.53 o 
  10   2   8       22.74       30.02      6.26 o 
  10  -2   9        6.31        2.31      5.69 o 
  10   2  10       73.52       79.10      5.59 o 
  10  -2  11       14.81       17.15      5.82 o 
  10   2  12      144.60      179.67      9.32 o 
 -10   3  14      161.58      150.68      7.17 o 
 -10   3  13       17.07       21.62      7.12 o 
 -10   3  12      103.43      101.92      7.46 o 
 -10   3  11      369.70      372.60     14.19 o 
 -10   3  10        7.57        5.48      8.54 o 
 -10   3   9       24.49       22.74      9.17 o 
 -10   3   8      189.04      197.09      8.93 o 
 -10   3   7        3.96        6.52      7.33 o 
 -10   3   6     1801.74     1716.53     26.39 o 
 -10   3   5       21.08       10.81      7.99 o 
 -10   3   4       86.77      111.36      7.57 o 
 -10  -3   3      128.52      132.21      8.51 o 
 -10   3   2      383.36      443.30     10.36 o 
 -10   3   1      206.92      194.95      7.30 o 
  10   3   0      121.26      105.70      6.47 o 
  10   3   1      105.50      108.20      6.80 o 
  10   3   2      891.82      981.73     17.27 o 
  10   3   3        1.82        9.28      7.55 o 
  10   3   4      221.73      197.27     10.60 o 
  10   3   5        7.56       11.30      7.22 o 
  10   3   6      261.62      293.04     12.35 o 
  10   3   7       10.54        7.66     10.95 o 
  10   3   8      192.47      175.75      9.72 o 
  10  -3   9       13.55        7.76      8.63 o 
  10  -3  10       10.34       19.00      6.14 o 
  10  -3  11       54.94       67.19      5.72 o 
  10   3  12       69.68       80.18      6.77 o 
 -10  -4  14       83.64       70.72      9.16 o 
 -10   4  13      127.50      167.05      8.12 o 
 -10   4  12        0.42       -0.39      6.40 o 
 -10   4  11       14.36       10.47      7.40 o 
 -10   4  10      919.88     1050.11     19.04 o 
 -10   4   9      129.68      144.58      8.26 o 
 -10   4   8      391.65      354.66     11.69 o 
 -10   4   7       88.85       56.12      7.35 o 
 -10   4   6      196.04      188.19     10.70 o 
 -10   4   5      653.43      696.67     16.37 o 
 -10   4   4      769.39      795.69     17.17 o 
 -10   4   3       21.80       12.13     10.18 o 
 -10   4   2      216.81      215.89     14.31 o 
 -10   4   1       19.20       16.37      8.96 o 
  10   4   0      130.54      135.82      7.74 o 
  10  -4   1       10.64       10.46      7.53 o 
  10   4   2      110.21      103.21      7.47 o 
  10   4   3        0.01       -2.79      7.37 o 
  10   4   4      305.37      285.09     12.46 o 
  10   4   5       71.55       67.97      7.13 o 
  10   4   6      301.06      294.00     10.36 o 
  10   4   7      503.65      486.06     17.73 o 
  10  -4   8       12.92       16.48      8.62 o 
  10  -4   9        2.03       -2.63      8.49 o 
  10  -4  10       81.66       98.09      6.11 o 
  10  -4  11      112.47      137.07      6.74 o 
  10   4  12        6.08       18.21      6.56 o 
 -10  -5  13       20.23       28.50      8.90 o 
 -10   5  12      796.32      914.88     17.47 o 
 -10   5  11        5.50       -4.77      6.47 o 
 -10   5  10      500.64      535.60     13.35 o 
 -10  -5   9      445.86      501.48     13.68 o 
 -10   5   8      288.07      348.84     11.36 o 
 -10   5   7       23.78       23.89      7.19 o 
 -10   5   6      456.29      495.51     14.96 o 
 -10   5   5      160.07      175.91      8.75 o 
 -10   5   4        9.44       19.75      8.89 o 
 -10   5   3     1049.26      975.31     30.86 o 
 -10   5   2      486.92      471.16     21.31 o 
 -10   5   1       35.51       39.50      8.83 o 
 -10   5   0      435.04      465.76     14.71 o 
  10   5   1      639.09      647.16     14.26 o 
 -10   5  -2     2203.83     2293.16     26.77 o 
  10   5   3       10.87       10.85      7.24 o 
  10   5   4      421.97      421.44     14.88 o 
  10   5   5       54.97       52.20      7.06 o 
  10  -5   6       96.53      100.94     12.51 o 
  10  -5   7      155.37      152.85      8.58 o 
  10  -5   8        0.96        0.98      8.31 o 
  10  -5   9        6.12        7.92      8.15 o 
  10  -5  10      100.29      116.64      6.33 o 
  10  -5  11        0.27       -1.64      5.69 o 
  10   5  12        6.66        9.39      6.30 o 
 -10  -6  12       41.40       55.55      6.56 o 
 -10   6  11        2.16        0.44      6.28 o 
 -10  -6  10        9.12        8.51      6.96 o 
 -10   6   9      294.05      288.78      8.30 o 
 -10   6   8      719.64      766.36     13.95 o 
 -10   6   7       10.86        2.76      7.83 o 
 -10   6   6      367.63      346.87     15.23 o 
 -10   6   5     1119.27     1104.34     24.92 o 
 -10   6   4      707.83      646.45     19.39 o 
 -10   6   3      144.36      124.96     11.21 o 
 -10   6   2     1059.14     1018.78     31.82 o 
 -10   6   1      339.69      361.27     13.08 o 
 -10   6   0      189.22      183.78      9.93 o 
 -10   6  -1     1679.45     1774.62     28.87 o 
 -10   6  -2        5.01        6.69      8.35 o 
 -10   6  -3       23.82       18.51      8.71 o 
  10  -6   4      673.71      689.39     26.38 o 
  10  -6   5       40.60       42.53      9.87 o 
  10  -6   6      152.92      141.70     13.87 o 
  10  -6   7      230.08      264.78     15.86 o 
  10  -6   8       21.75       14.27      8.64 o 
  10  -6   9        0.04        5.49      5.87 o 
  10  -6  10        0.15        7.89      5.52 o 
  10   6  11        0.16       -4.01      7.52 o 
 -10  -7  12      110.33       93.61      8.62 o 
 -10  -7  11       63.72       68.37      7.11 o 
 -10  -7  10      317.76      371.77     11.97 o 
 -10  -7   9       63.52       63.31      6.21 o 
 -10   7   8       53.02       43.45      7.07 o 
 -10   7   7       96.86       88.27      8.31 o 
 -10   7   6       27.09       41.16     11.85 o 
 -10   7   5       88.80       83.16      8.30 o 
 -10   7   4       11.83       12.94      8.22 o 
 -10   7   3      158.15      152.57     12.28 o 
 -10   7   2     1151.14     1121.88     33.68 o 
 -10   7   1      813.67      839.02     19.68 o 
 -10   7   0        9.06        9.04      8.63 o 
 -10   7  -1        1.51       18.49      8.13 o 
  10  -7   2       16.67       17.04      7.81 o 
 -10   7  -3      168.48      209.28      9.89 o 
  10  -7   4      194.41      205.38     16.10 o 
  10  -7   5        2.20        3.10      9.42 o 
  10  -7   6      389.53      412.36     19.99 o 
  10  -7   7      171.53      199.64     13.55 o 
  10  -7   8        9.07       25.75      8.21 o 
  10  -7   9       27.62       32.87      5.76 o 
  10  -7  10      260.65      293.97      8.34 o 
  10   7  11       28.54       34.94      6.66 o 
 -10  -8  12       15.45       16.27      7.54 o 
 -10  -8  11        3.03       -7.04      8.57 o 
 -10  -8  10      125.93      136.46     11.47 o 
 -10   8   9       12.93       10.65      7.71 o 
 -10  -8   8       81.10       73.66      7.66 o 
 -10   8   7      192.89      196.36     13.08 o 
 -10   8   6      436.24      383.67     15.43 o 
 -10   8   5       22.36       15.88      8.67 o 
 -10   8   4     1269.09     1339.81     26.78 o 
 -10   8   3       83.99       93.23      8.65 o 
 -10   8   2       11.23       17.84     10.25 o 
  10  -8  -1        8.73       -4.01     12.72 o 
 -10   8   1       51.23       46.34     14.58 o 
 -10   8   0       76.40       80.63      8.06 o 
 -10   8  -1       56.08       62.14      7.78 o 
 -10   8  -2      106.46      113.44      7.85 o 
 -10   8  -3       91.65      115.64      8.30 o 
 -10   8  -4      113.07      132.25      8.61 o 
  10  -8   5        4.91       -2.36      8.98 o 
  10  -8   6      782.87      857.94     27.30 o 
  10  -8   7        0.80        0.73      8.78 o 
  10  -8   8        0.69        0.47      5.86 o 
  10  -8   9       29.79       36.02      5.56 o 
  10   8  10       14.18       21.26      7.84 o 
 -10  -9  11       13.69       17.93      7.31 o 
 -10  -9  10      102.68      108.33      8.82 o 
 -10  -9   9        9.71        4.93      9.48 o 
 -10   9   8        1.04       -1.92      7.26 o 
 -10   9   7        0.60       -3.27      6.79 o 
 -10   9   6       25.42       18.55     13.56 o 
 -10   9   5       36.54       27.83      9.34 o 
 -10   9   4       94.59       75.07      8.15 o 
 -10   9   3      298.77      309.79     12.84 o 
 -10   9   2       94.42       85.26      9.76 o 
 -10   9   1       10.77        2.39      9.54 o 
  10  -9  -1       74.37      101.92     17.68 o 
 -10   9   0       28.20       41.33      7.41 o 
 -10   9  -1       83.92       89.46      7.59 o 
 -10   9  -2       10.28       10.72      7.33 o 
 -10   9  -3       78.11       98.60      7.50 o 
 -10   9  -4       54.38       67.16      7.70 o 
  10  -9   5       86.41       68.06      7.96 o 
  10  -9   6        6.64       13.84     10.50 o 
  10   9   7        2.11       -2.21      8.97 o 
  10  -9   8      131.76      161.73      6.79 o 
  10  -9   9        2.49        4.77      5.41 o 
 -10 -10  11       70.57       69.55      6.32 o 
 -10 -10  10        3.09       13.63      7.46 o 
 -10 -10   9        0.20        0.53      8.36 o 
 -10  10   8      190.63      199.20      8.19 o 
 -10  10   7      172.84      207.67      9.31 o 
 -10  10   6      460.52      400.89     14.19 o 
 -10  10   5       28.22       22.73      9.41 o 
 -10  10   4       84.18       81.17      9.10 o 
 -10  10   3        8.32       15.00      9.07 o 
 -10  10   2      554.12      575.74     16.70 o 
 -10  10   1       95.56      105.38      7.74 o 
 -10  10   0       22.30       27.64      6.96 o 
 -10  10  -1        8.03       11.16      7.05 o 
 -10  10  -2      137.11      157.70      8.40 o 
 -10  10  -3        0.57       -0.29      6.71 o 
 -10  10  -4       37.52       36.24      6.52 o 
  10 -10   5       13.77       18.52      8.07 o 
  10  10   6       62.39       78.30      8.21 o 
  10  10   7       34.68       44.72      6.57 o 
  10 -10   8        0.63       -0.54      6.73 o 
 -10 -11  10       18.29       19.01      6.20 o 
 -10 -11   9        2.01        1.39      7.28 o 
 -10 -11   8      188.80      207.76     12.69 o 
 -10  11   7      285.44      296.92      9.73 o 
 -10  11   6      143.46      142.67      9.70 o 
 -10  11   5        3.44        0.46      6.43 o 
 -10  11   4        0.01        1.47      8.02 o 
 -10  11   3       95.77       95.48      9.68 o 
 -10  11   2      134.39      120.28     10.66 o 
  10 -11  -1       13.94        3.77     11.62 o 
 -10  11   1       23.07       21.81     12.16 o 
 -10  11   0      189.33      229.08      9.58 o 
 -10  11  -1       12.06       10.63      6.49 o 
 -10  11  -2      317.59      382.79     11.90 o 
 -10  11  -3        7.39       17.25      6.12 o 
 -10  11  -4       94.61      130.60      6.78 o 
  10 -11   5       54.46       54.29      7.69 o 
  10 -11   6      231.76      312.71     13.99 o 
  10 -11   7       24.07       26.90      4.77 o 
 -10 -12   9        3.29        6.38      6.15 o 
 -10 -12   8       63.07       56.60      7.29 o 
 -10  12   7       16.68       15.94      7.05 o 
 -10  12   6      112.81       88.61      7.87 o 
 -10  12   5       40.33       37.98      6.03 o 
 -10  12   4      228.61      214.20      9.13 o 
 -10  12   3        3.97       13.83      7.47 o 
 -10  12   2      124.31      121.75     10.15 o 
 -10  12   1      102.65      117.16     11.86 o 
 -10  12   0      429.68      462.07     12.19 o 
 -10  12  -1       17.46       20.57      5.95 o 
 -10  12  -2       11.11       16.18      5.66 o 
 -10  12  -3       11.77       14.19      5.82 o 
 -10  12  -4        0.17        5.86      5.50 o 
  10 -12   5       92.83      103.55      7.61 o 
  10 -12   6      322.49      403.15     13.44 o 
 -10 -13   6      109.43      110.29      7.02 o 
 -10  13   5      384.56      371.41      9.24 o 
 -10  13   4        0.03       -3.45      5.69 o 
 -10  13   3       75.83       80.51      6.02 o 
 -10  13   2        5.58       -1.08      5.92 o 
 -10  13   1        7.58       13.02      5.91 o 
 -10  13   0       31.65       43.35      5.66 o 
 -10  13  -1        1.19        6.89      5.42 o 
 -10  13  -2      118.71      154.18      6.15 o 
 -10  13  -3       13.06       23.79      5.13 o 
  10 -13   4        0.48        8.99      6.30 o 
  10 -13   5       37.86       43.55      5.97 o 
 -10 -14   4        2.00       -1.30      6.43 o 
 -10 -14   3       65.05       71.12      4.61 o 
 -10 -14   2      106.05      143.06      5.55 o 
 -10 -14   1       54.43       63.02      4.78 o 
 -10  14   0       75.21       93.89      6.72 o 
 -10  14  -1        3.21       15.22      6.52 o 
 -11   0  14      441.72      370.62     11.53 o 
 -11   0  12      105.88      130.33     11.10 o 
 -11   0  10       22.32       22.13     10.46 o 
 -11   0   8       79.12       75.64     11.65 o 
 -11   0   6        1.02        4.68     13.31 o 
 -11   0   4      633.94      736.25     30.71 o 
 -11   0   2       91.14       95.53      9.42 o 
  11   0   0      197.17      197.89      9.44 o 
  11   0   2      381.68      411.79     19.80 o 
  11   0   4        6.86       -9.29     10.25 o 
  11   0   6      351.40      388.22     21.19 o 
  11   0   8       53.97       72.18      8.27 o 
  11   0  10       15.50        9.70      8.86 o 
 -11  -1  14      110.14      103.54      6.95 o 
 -11   1  13       64.16       56.01      6.24 o 
 -11   1  12      628.28      665.61     15.85 o 
 -11   1  11        5.46        4.70      6.41 o 
 -11   1  10       39.47       36.82      7.28 o 
 -11   1   9       28.43       19.52      7.68 o 
 -11   1   8        3.62       11.98      8.02 o 
 -11   1   7      236.86      207.30     11.35 o 
 -11   1   6        3.28        5.59      8.78 o 
 -11   1   5       58.51       48.99      6.69 o 
 -11   1   4      378.79      367.19     11.98 o 
 -11   1   3        4.03        3.91      7.78 o 
 -11   1   2      298.94      307.55     12.74 o 
 -11   1   1       23.94       27.13      9.64 o 
 -11   1   0     2449.83     2656.43     27.63 o 
  11   1   1       19.92       10.46      7.22 o 
  11   1   2      694.12      625.65     17.42 o 
  11   1   3      252.03      234.42     10.70 o 
  11   1   4      838.15      822.82     20.55 o 
  11   1   5      127.15      119.92      7.89 o 
  11   1   6      641.13      651.65     17.77 o 
  11   1   7       35.19       28.95      6.76 o 
  11   1   8       95.11      114.40      6.11 o 
  11   1   9       15.01       14.82      4.27 o 
  11  -1  10        8.67       14.50      4.78 o 
  11   1  11      140.97      171.19      8.19 o 
 -11   2  13       28.34       30.10      6.44 o 
 -11   2  12      235.56      230.15      9.16 o 
 -11   2  11       34.81       41.14      6.46 o 
 -11   2  10        1.14       -4.97      7.11 o 
 -11   2   9       47.19       44.40      7.88 o 
 -11   2   8       54.09       66.79      8.03 o 
 -11   2   7       88.31       77.21      9.00 o 
 -11   2   6        5.09       -7.99     12.95 o 
 -11   2   6       24.78       20.11     11.29 o 
 -11   2   5        3.05        2.44      7.26 o 
 -11   2   4       18.70       23.51      7.30 o 
 -11   2   3       15.62       10.10      7.19 o 
 -11   2   2        7.09        6.90      9.40 o 
 -11   2   1        0.00        3.76      9.52 o 
  11   2   0      196.10      199.36      7.30 o 
  11   2   1       14.55        2.62      7.31 o 
  11   2   2       42.37       38.74      7.46 o 
  11   2   3      124.14      123.02      7.98 o 
  11   2   4      165.29      175.63      9.65 o 
  11   2   5        1.00       -6.55      6.69 o 
  11  -2   6       67.95       66.34      8.87 o 
  11   2   7       31.03       31.14      6.64 o 
  11   2   8        4.53       -3.29      5.33 o 
  11  -2   9        8.90       11.12      5.77 o 
  11  -2  10      151.66      181.59      7.30 o 
  11   2  11       11.10       14.46      7.01 o 
 -11   3  13        6.55        8.67      6.50 o 
 -11   3  12       10.77       12.38      5.78 o 
 -11   3  11       12.52       16.78      6.50 o 
 -11   3  10      356.41      396.24     14.27 o 
 -11   3   9      110.54      102.43      8.04 o 
 -11   3   8       51.83       47.46      8.33 o 
 -11   3   7        9.35       12.44      6.32 o 
 -11   3   6      171.21      148.64     14.63 o 
 -11   3   6      271.15      284.84     13.05 o 
 -11   3   5       62.91       59.48      7.10 o 
 -11   3   4      381.60      348.06     11.76 o 
 -11   3   3       94.12      121.73      7.70 o 
 -11   3   2      225.16      243.02     11.32 o 
 -11   3   1        7.01       -3.66      8.22 o 
  11   3   0      464.10      464.55     11.76 o 
  11   3   1        5.13        3.15      6.97 o 
  11  -3   2      100.31      107.74      6.78 o 
  11   3   3      296.75      325.58     12.70 o 
  11   3   4      751.58      755.74     19.43 o 
  11   3   5       70.71       56.40      6.24 o 
  11   3   6       83.43       92.96      9.20 o 
  11   3   7      637.85      711.61     18.04 o 
  11  -3   8      105.58      114.67     10.06 o 
  11  -3   9       15.60       14.13      5.44 o 
  11  -3  10        2.01        5.79      5.16 o 
  11   3  11       26.76       25.84      6.53 o 
 -11  -4  13       53.96       42.77      7.02 o 
 -11   4  12      323.77      325.05      9.77 o 
 -11   4  11      152.79      144.33      7.79 o 
 -11   4  10      441.88      469.74     14.59 o 
 -11   4   9       22.74       21.96      6.71 o 
 -11   4   8      310.95      313.51     10.55 o 
 -11   4   7      412.63      398.50     11.84 o 
 -11   4   6      114.12      105.53     13.87 o 
 -11   4   6      276.74      257.05     12.56 o 
 -11   4   5       31.61       16.29      6.76 o 
 -11   4   4      121.65      120.63      7.81 o 
 -11   4   3      523.16      546.92     14.13 o 
 -11   4   2       23.81       31.73     10.54 o 
 -11   4   1        1.29       -4.90     11.55 o 
 -11   4   0      495.60      524.50     22.36 o 
  11   4   1        4.59        4.53      6.79 o 
  11   4   2      340.27      362.96     10.48 o 
  11   4   3       19.60       15.36      7.15 o 
  11   4   4        2.30       -1.43      6.84 o 
  11   4   5        0.02        0.58      6.87 o 
  11  -4   6       13.31       25.32     11.25 o 
  11  -4   7        5.11        7.54      8.32 o 
  11  -4   8        0.32        3.97      7.32 o 
  11  -4   9        1.40        2.74      5.39 o 
  11  -4  10       86.49       95.97      5.16 o 
  11   4  11       26.18       28.57      6.13 o 
 -11   5  12       36.82       30.67      5.99 o 
 -11   5  11       20.81       12.16      6.53 o 
 -11   5  10       39.67       45.72      6.23 o 
 -11   5   9        0.79       -2.17      6.65 o 
 -11   5   8       82.40       75.03      5.68 o 
 -11   5   7      168.30      151.04      7.37 o 
 -11   5   6        1.93       -4.51     12.25 o 
 -11   5   6       73.98       76.03     11.55 o 
 -11   5   5      707.76      804.63     16.78 o 
 -11   5   4      707.53      688.45     19.76 o 
 -11   5   3      433.29      424.79     15.66 o 
 -11   5   2      267.11      268.92     16.57 o 
 -11   5   1      502.99      559.39     15.82 o 
 -11   5   0     1467.13     1576.66     26.69 o 
 -11   5  -1        1.53        2.02      8.01 o 
 -11   5  -2       16.02       22.78      7.86 o 
  11  -5   3       39.11       38.39     10.00 o 
  11  -5   4     1344.49     1359.20     35.93 o 
  11  -5   5        4.17       -2.34      8.82 o 
  11  -5   6      315.50      347.48     17.50 o 
  11  -5   7       72.46       79.38      9.01 o 
  11  -5   8       16.87       17.93      7.38 o 
  11  -5   9       77.88      104.05      5.90 o 
  11  -5  10        3.27        2.07      4.94 o 
 -11  -6  11        0.02        0.91      6.65 o 
 -11   6  10      332.99      386.84      9.08 o 
 -11   6   9       49.06       48.14      6.50 o 
 -11   6   8      339.97      369.97      8.93 o 
 -11   6   7      287.16      279.64     11.71 o 
 -11   6   6      151.73      121.78     13.57 o 
 -11   6   6      180.47      159.69     15.01 o 
 -11   6   5      937.51      966.03     22.47 o 
 -11   6   4      487.25      526.85     17.09 o 
 -11   6   3        1.77       -2.74      8.05 o 
 -11   6   2      176.97      192.15     14.45 o 
 -11   6   1       67.12       66.29      7.93 o 
 -11   6   0        3.76       20.63      8.13 o 
 -11   6  -1      290.28      323.07     12.04 o 
 -11   6  -2       12.57        4.06      7.49 o 
 -11   6  -3      128.09      138.03      8.77 o 
  11  -6   4       11.39       13.45      9.02 o 
  11  -6   5      235.27      256.92     15.17 o 
  11  -6   6      690.20      807.66     25.80 o 
  11  -6   7      310.53      385.86     17.55 o 
  11  -6   8        0.47       -0.84      6.71 o 
  11  -6   9       11.04       15.15      5.02 o 
  11   6  10      199.24      270.80     10.49 o 
 -11  -7  11        0.69        2.58      8.79 o 
 -11  -7  10       74.44       69.27      9.11 o 
 -11   7   9       18.96       22.89      7.94 o 
 -11   7   8       67.52       59.41      6.02 o 
 -11   7   7      150.56      142.60      8.02 o 
 -11   7   6       50.35       41.53     12.68 o 
 -11   7   6      316.64      316.62     18.28 o 
 -11   7   5      113.90      113.38      8.03 o 
 -11   7   4     1246.49     1195.97     24.75 o 
 -11   7   3       32.51       26.56      7.49 o 
 -11   7   2     1434.34     1467.97     37.06 o 
 -11   7   1       51.00       71.17      7.99 o 
 -11   7   0     1177.23     1331.35     23.87 o 
 -11   7  -1        5.56        7.37      7.36 o 
 -11   7  -2      287.91      318.95     11.71 o 
 -11   7  -3      132.10      133.13      8.20 o 
  11  -7   4      113.70      127.03     11.43 o 
  11  -7   5       39.84       38.68      8.65 o 
  11  -7   6      610.20      721.14     23.26 o 
  11  -7   7      292.55      380.81     16.38 o 
  11  -7   8        5.87        2.24      5.20 o 
  11  -7   9       35.78       41.88      4.86 o 
 -11  -8  10       34.32       49.33      8.23 o 
 -11  -8   9       18.67       18.53      8.82 o 
 -11   8   8        4.03       -0.03      6.65 o 
 -11   8   7        0.75        1.53      6.41 o 
 -11   8   6       38.60       38.76     12.93 o 
 -11   8   6      609.76      648.93     23.51 o 
 -11   8   5      104.45      103.72      8.20 o 
 -11   8   4      490.84      528.98     16.06 o 
 -11   8   3      646.86      699.02     18.76 o 
 -11   8   2      103.40      121.75      8.72 o 
 -11   8   1       28.81       27.10      7.73 o 
  11  -8   0       19.13       23.76      7.00 o 
 -11   8  -1        5.04        3.83      7.04 o 
 -11   8  -2       37.82       56.47      6.84 o 
 -11   8  -3        3.04        0.54      7.13 o 
  11  -8   4        2.13        4.96      7.78 o 
  11  -8   5       38.40       42.26      7.39 o 
  11  -8   6      129.81      157.69     12.57 o 
  11  -8   7       94.25      118.15      9.30 o 
  11  -8   8       46.42       63.84      4.87 o 
 -11  -9  10       42.61       39.62      7.09 o 
 -11  -9   9       24.24       12.21      7.98 o 
 -11   9   8        6.67       10.53      6.15 o 
 -11   9   7        1.64        0.72      7.52 o 
 -11   9   6        3.55        2.91      8.19 o 
 -11   9   5       45.97       37.75      7.10 o 
 -11   9   4        4.59        5.44      7.39 o 
 -11   9   3       47.07       51.89      6.84 o 
 -11   9   2      566.27      634.07     17.15 o 
  11  -9  -1        0.23        4.56      6.86 o 
 -11   9   0       51.56       55.32      7.09 o 
 -11   9  -1        0.49       -1.15      6.50 o 
 -11   9  -2       54.16       65.55      6.44 o 
 -11   9  -3      124.81      147.10      7.42 o 
  11  -9   4       72.01       71.68      7.80 o 
  11  -9   5        0.43       -3.41      6.87 o 
  11  -9   6      620.35      772.63     21.27 o 
  11  -9   7       77.27       97.79      6.10 o 
  11  -9   8       96.96      129.83      6.52 o 
 -11 -10   9        7.83        6.26      6.95 o 
 -11 -10   8      460.95      529.29     18.09 o 
 -11  10   7       42.48       38.85      5.93 o 
 -11  10   6       67.22       64.42      7.90 o 
 -11 -10   6       75.89       50.78     12.76 o 
 -11  10   5       56.22       56.80      7.86 o 
 -11  10   4       15.43       28.11      7.59 o 
 -11  10   3        3.02        1.28      7.94 o 
 -11  10   2        7.83       -0.39      6.94 o 
 -11  10   1      120.09      120.85      7.97 o 
 -11  10   0        1.64        5.30      6.16 o 
 -11  10  -1       55.37       80.76      6.21 o 
 -11  10  -2        9.84        9.34      6.10 o 
 -11  10  -3        6.10        3.41      5.80 o 
  11 -10   4       31.71       31.68      7.31 o 
  11 -10   5       47.41       48.38      6.47 o 
  11 -10   6       33.43       30.45      8.20 o 
  11 -10   7      134.59      154.64      8.06 o 
 -11 -11   8        0.25       -4.61      6.68 o 
 -11  11   7       29.62       29.72      5.68 o 
 -11  11   6        2.97        1.34      7.26 o 
 -11 -11   6      176.91      115.81     12.21 o 
 -11  11   5       62.36       66.83      5.48 o 
 -11  11   4      273.71      320.00     14.19 o 
 -11  11   3        4.14        0.07      7.10 o 
 -11  11   2      137.43      153.29     10.77 o 
 -11  11   1       48.47       56.34      7.67 o 
 -11  11   0      742.23      925.91     15.94 o 
 -11  11  -1       83.28       99.02      5.49 o 
 -11  11  -2      153.67      184.09      7.21 o 
 -11  11  -3       11.57       19.89      5.46 o 
  11 -11   4        3.47       15.19      6.94 o 
  11 -11   5       14.85       28.67      5.85 o 
  11 -11   6       23.79       30.27      5.18 o 
 -11 -12   6      425.51      436.25     15.51 o 
 -11  12   5        0.40        1.93      5.11 o 
 -11  12   4      107.46      111.35      5.83 o 
 -11  12   3      104.55       93.55      6.13 o 
 -11  12   2        9.57       16.41      6.48 o 
 -11  12   1       89.11      126.05      8.61 o 
 -11  12   0       26.35       24.67      6.91 o 
 -11  12  -1        0.26       -1.84      5.52 o 
 -11  12  -2       92.21      115.52      5.21 o 
  11 -12   3       17.53        9.43      6.61 o 
 -11  13   3       53.61       48.88      5.92 o 
 -11  13   2       52.49       59.89      6.20 o 
 -11  13   1       60.34       86.05      6.29 o 
 -11  13   0      125.00      163.05      7.53 o 
 -11  13  -1       27.37       34.98      6.43 o 
 -12   0  12      385.52      369.58     13.94 o 
 -12   0  10      315.18      352.26     18.01 o 
 -12   0   8        7.58        9.57     10.35 o 
 -12   0   6      456.35      455.47     22.70 o 
 -12   0   4       85.78       63.76     11.58 o 
 -12   0   2       72.07       73.90     12.88 o 
  12   0   0       15.19       17.54     12.36 o 
  12   0   2      193.36      238.36     14.52 o 
  12   0   4      172.48      195.22     13.89 o 
  12   0   6      595.62      699.66     24.00 o 
  12   0   8      303.53      413.99     11.15 o 
 -12   1  12       95.45       79.66      4.86 o 
 -12   1  11      180.06      182.22      8.21 o 
 -12   1  10       70.85       55.45      6.22 o 
 -12   1   9       37.39       36.09      6.40 o 
 -12   1   8        3.59        1.78      6.69 o 
 -12   1   7       39.29       31.88      7.44 o 
 -12   1   6      525.12      509.70     17.07 o 
 -12   1   5       51.93       51.92      8.40 o 
 -12   1   4      182.52      187.68     11.67 o 
 -12   1   3        7.89       13.42      8.90 o 
 -12   1   2      414.78      440.50     16.59 o 
 -12   1   1        5.26        7.49      9.69 o 
  12   1   0      853.67      960.26     17.04 o 
  12   1   1        3.48       -1.19      8.00 o 
  12   1   2       10.67        7.34      7.10 o 
  12   1   3      238.79      238.76     10.86 o 
  12   1   4       82.08       82.04      7.03 o 
  12  -1   5       37.18       37.01      6.16 o 
  12   1   6        0.44       -5.15      5.75 o 
  12   1   7      123.39      145.91      7.52 o 
  12   1   8        0.10       -0.70      3.87 o 
  12  -1   9       16.78       11.75      4.89 o 
 -12   2  12      349.09      328.78      8.85 o 
 -12   2  11        0.42       -2.12      5.30 o 
 -12   2  10      212.77      211.11      9.41 o 
 -12   2   9       13.73       12.25      6.30 o 
 -12   2   8        9.35       17.34      7.15 o 
 -12   2   7       40.54       42.59      8.12 o 
 -12   2   6       14.63       22.28      7.70 o 
 -12   2   5       92.28       80.98      8.03 o 
 -12   2   4       47.53       38.78      6.30 o 
 -12   2   3        8.08        4.59      6.83 o 
 -12   2   2       20.97       18.10      7.01 o 
 -12   2   1      181.90      224.58     10.90 o 
  12   2   0       34.23       35.82      6.29 o 
  12   2   1       11.52        7.41      6.30 o 
  12   2   2       19.17       24.69      7.48 o 
  12   2   3        7.49        3.03      6.57 o 
  12   2   4      536.09      567.42     16.00 o 
  12   2   5       43.62       49.65      5.96 o 
  12   2   6       54.36       63.24      5.72 o 
  12   2   7      102.14      124.09      7.09 o 
  12  -2   8        1.19       -3.54      5.13 o 
  12  -2   9       11.65        8.25      4.90 o 
 -12   3  12       29.06       22.48      4.78 o 
 -12   3  11       13.06       12.90      5.45 o 
 -12   3  10      105.30      114.80      6.78 o 
 -12   3   9        4.36       -2.60      6.35 o 
 -12   3   8       66.29       62.63      6.70 o 
 -12   3   7      839.09      764.07     22.46 o 
 -12   3   6        2.24        5.65      8.01 o 
 -12   3   5       39.10       41.33      5.88 o 
 -12   3   4       26.86       24.34      6.09 o 
 -12   3   3       13.31        4.80      6.83 o 
 -12   3   2      511.28      519.02     13.51 o 
 -12   3   1       16.57       10.59      8.54 o 
  12  -3   0       34.85       38.55      8.15 o 
  12   3   1        3.34        5.67      6.42 o 
  12   3   2      306.73      296.60     11.58 o 
  12   3   3       35.76       23.12      6.28 o 
  12   3   4       34.36       24.85      6.46 o 
  12   3   5        0.80       -4.97      5.86 o 
  12  -3   6      211.42      207.13     13.19 o 
  12  -3   7        1.12        0.98     10.84 o 
  12  -3   8        5.41        6.43      4.93 o 
  12  -3   9        1.98       -0.25      4.76 o 
 -12   4  11       49.38       42.59      5.39 o 
 -12   4  10       25.83       20.35      5.91 o 
 -12   4   9        4.10        9.74      6.65 o 
 -12   4   8       91.29       97.97      7.88 o 
 -12   4   7        4.87       15.31      8.73 o 
 -12   4   6       11.87        8.13      6.06 o 
 -12   4   5        0.57       -2.08      6.21 o 
 -12   4   4      159.68      156.31      7.60 o 
 -12   4   3       93.66      101.86      8.29 o 
 -12   4   2       18.60       23.38      7.33 o 
 -12   4   1       19.16       25.45     10.11 o 
  12  -4   0      479.94      596.03     15.74 o 
 -12   4  -1        2.47        1.07      7.76 o 
  12  -4   2       47.89       59.96      9.96 o 
  12  -4   3      391.20      448.10     19.76 o 
  12  -4   4      165.50      192.64     12.90 o 
  12  -4   5        7.21        7.80      7.74 o 
  12  -4   6      187.90      230.69     12.98 o 
  12  -4   7       45.11       50.22      8.25 o 
  12  -4   8       83.71       97.62      5.57 o 
  12  -4   9       74.59       88.71      4.64 o 
 -12  -5  11        7.52        4.10      7.62 o 
 -12   5  10       49.30       29.65      6.22 o 
 -12   5   9      602.18      661.35     11.49 o 
 -12   5   8      514.65      599.65     12.17 o 
 -12   5   7       61.81       62.30      8.33 o 
 -12   5   6      255.93      271.95      8.99 o 
 -12   5   5        0.11       -2.73      6.31 o 
 -12   5   4       62.03       52.07      7.14 o 
 -12   5   3      371.70      404.44     14.55 o 
 -12   5   2      637.56      675.94     18.61 o 
 -12   5   1      488.63      512.24     20.77 o 
  12  -5   0      559.88      713.40     16.89 o 
  12  -5   1      198.37      261.27     10.21 o 
 -12   5  -2      284.30      362.63     11.86 o 
  12  -5   3       34.00       28.79      8.76 o 
  12  -5   4       35.18       35.19      7.68 o 
  12  -5   5       54.13       57.25      7.82 o 
  12  -5   6       72.76       68.82     10.61 o 
  12  -5   7      277.37      361.63     15.15 o 
  12  -5   8        4.74        4.87      4.64 o 
  12  -5   9       17.04       19.68      4.27 o 
 -12   6  10     1057.34      959.51     18.76 o 
 -12   6   9       40.28       38.46      6.95 o 
 -12   6   8        9.10        9.50      7.27 o 
 -12   6   7      368.21      348.39      9.59 o 
 -12   6   6      501.87      547.09     15.46 o 
 -12   6   5       88.09       87.92      6.94 o 
 -12   6   4       27.15       27.62      6.47 o 
 -12   6   3       42.97       51.95      6.77 o 
 -12   6   2       83.08       80.92      7.31 o 
  12  -6  -1      130.70      130.50      7.96 o 
  12  -6   0       54.01       62.75      7.08 o 
 -12   6  -1        0.33        6.73      6.93 o 
  12  -6   2        4.75        7.39      6.89 o 
  12  -6   3       34.08       39.86      7.93 o 
  12  -6   4      588.02      683.30     22.97 o 
  12  -6   5      122.68      148.93     10.90 o 
  12  -6   6       61.45       87.69      7.86 o 
  12  -6   7       34.17       43.79      7.13 o 
  12  -6   8       69.06       97.31      5.03 o 
 -12  -7   9       67.77       95.54      8.84 o 
 -12   7   8      487.00      540.62     12.66 o 
 -12   7   7      311.63      328.25      8.79 o 
 -12   7   6      377.05      384.73     12.09 o 
 -12   7   5       35.86       28.29      6.29 o 
 -12   7   4        9.60       12.91      6.16 o 
 -12   7   3      190.13      208.24      9.80 o 
 -12   7   2       49.12       47.38      6.80 o 
  12  -7  -1      401.51      487.18     12.94 o 
 -12   7   0       20.33       32.88      9.01 o 
 -12   7  -1      151.89      185.76     11.64 o 
  12  -7   2       51.69       62.14      6.59 o 
  12  -7   3        9.71       11.02      7.42 o 
  12  -7   4      107.47      105.41      9.26 o 
  12  -7   5        0.18       -0.24      6.84 o 
  12  -7   6        6.53       15.83      6.29 o 
  12  -7   7       23.41       31.81      5.82 o 
  12  -7   8      150.93      191.15      5.69 o 
 -12  -8   9        2.59        0.46      7.74 o 
 -12  -8   8      264.09      302.30     13.06 o 
 -12   8   7      113.63      115.45      6.09 o 
 -12   8   6      170.13      174.52      6.43 o 
 -12   8   5       85.12       95.31      6.87 o 
 -12   8   4      226.95      232.73      9.90 o 
 -12   8   3       14.01       21.30      6.40 o 
 -12   8   2      150.86      162.56      8.23 o 
  12  -8  -1      167.58      177.93      6.65 o 
 -12   8   0        0.62        0.41      8.26 o 
 -12   8  -1        0.48        7.22      8.75 o 
 -12   8  -2        0.85       -2.48      9.69 o 
  12  -8   3       55.37       52.61      7.46 o 
  12  -8   4        5.27        6.89      6.96 o 
  12  -8   5       64.87       59.25      6.64 o 
  12  -8   6      120.33      141.87      8.66 o 
  12  -8   7       45.90       61.31      5.24 o 
 -12  -9   8      271.61      285.34     11.29 o 
 -12  -9   7       96.99       84.53     11.31 o 
 -12   9   6      635.60      684.45     18.63 o 
 -12  -9   6      740.67      777.68     24.39 o 
 -12   9   5       13.63       11.47      6.86 o 
 -12   9   4      104.55      123.91      7.00 o 
 -12   9   3      247.02      271.49      9.69 o 
 -12   9   2       96.17      110.91      7.13 o 
 -12   9   1      161.70      182.62      8.31 o 
 -12   9   0      561.05      555.40     14.08 o 
 -12   9  -1        3.28        6.90      8.37 o 
  12  -9   2       20.83       31.71      5.75 o 
  12  -9   3        1.87       -4.90      6.90 o 
  12  -9   4      230.96      287.64     12.41 o 
  12  -9   5        3.83        0.80      5.83 o 
  12  -9   6        1.77       13.93      5.57 o 
 -12 -10   7      166.90      159.01      9.12 o 
 -12  10   6        0.66        1.77      5.10 o 
 -12  10   5       35.29       26.88      5.14 o 
 -12  10   4       68.85       84.25      7.04 o 
 -12  10   3       78.43       84.78      7.66 o 
 -12  10   2       76.25      111.14      6.89 o 
 -12  10   1       23.90       22.33      5.80 o 
  12 -10   0      290.79      355.09      8.39 o 
  12 -10   1      118.71      141.76      5.21 o 
  12 -10   2        3.75        7.26      4.66 o 
  12 -10   3       84.31       98.60      6.50 o 
  12 -10   4      187.80      255.16     10.16 o 
  12 -10   5       31.52       22.21      5.48 o 
 -12 -11   6      514.52      563.34     14.47 o 
 -12  11   5       17.36       22.89      4.67 o 
 -12  11   4      110.83      101.00      5.32 o 
 -12  11   3       11.02        6.10      4.95 o 
 -12  11   2       93.57      125.35      7.41 o 
 -12  11   1       70.34       85.70      6.41 o 
 -12  11   0       57.46       87.57      7.26 o 
  12 -11   1       70.51       77.76      5.05 o 
  12 -11   2      248.56      264.60      9.04 o 
  12 -11   3       39.42       42.00      5.78 o 
 -12  12   2        0.07       -0.76      5.60 o 
 -13   0  10        0.74        1.13      7.19 o 
 -13   0   8      382.67      386.84     17.86 o 
 -13   0   6      185.17      176.83     13.40 o 
 -13   0   4        0.62        3.76     10.05 o 
 -13   0   2      980.41      943.61     31.75 o 
  13   0   0     1596.51     1689.20     25.81 o 
  13   0   2      336.01      378.95     12.52 o 
  13   0   4        4.77       -2.36      6.49 o 
  13   0   6        2.76       -1.66      6.36 o 
 -13   1  11        0.02        1.19      4.15 o 
 -13   1  10       80.15       71.85      5.01 o 
 -13   1   9        3.68        4.96      5.36 o 
 -13   1   8      130.04      130.98      7.66 o 
 -13   1   7       94.15       95.84      7.55 o 
 -13   1   6       80.29       77.89      6.94 o 
 -13   1   5      991.81      958.59     21.59 o 
 -13   1   4       60.55       54.54      7.07 o 
 -13   1   3        5.55        2.77      7.39 o 
 -13   1   2       19.85       10.03      8.08 o 
 -13   1   1       11.46       11.06      8.54 o 
  13   1   0      220.09      243.87      7.26 o 
  13   1   1        6.37        6.59      5.54 o 
  13   1   2        2.10        4.50      5.93 o 
  13   1   3        5.82        8.06      5.97 o 
  13   1   4       11.71       11.47      5.63 o 
  13   1   5        2.96        6.13      4.91 o 
  13   1   6      381.40      494.21     12.41 o 
  13  -1   7      115.75      138.31      6.45 o 
 -13   2  11      201.43      131.68      5.04 o 
 -13   2  10       97.62       90.79      5.24 o 
 -13   2   9      101.19       98.37      5.96 o 
 -13   2   8       41.63       46.06      5.90 o 
 -13   2   7       77.74       85.00      7.06 o 
 -13   2   6       79.59       70.15      6.89 o 
 -13   2   5      236.82      224.12     10.81 o 
 -13   2   4       43.53       46.75      7.57 o 
 -13   2   3       48.63       38.54      7.85 o 
 -13   2   2      487.33      536.04     16.37 o 
 -13   2   1       72.57       73.53      8.23 o 
  13  -2   0       13.40       16.77      6.47 o 
  13  -2   1       80.44      104.47     10.00 o 
  13   2   2      465.44      502.93     13.50 o 
  13   2   3        2.05       -0.01      5.83 o 
  13   2   4        1.79       -1.52      5.50 o 
  13  -2   5       48.15       61.46      7.23 o 
  13  -2   6       68.31       76.40      7.21 o 
  13  -2   7       30.43       31.70      5.46 o 
  13  -2   8       70.19       83.89      4.48 o 
 -13   3  10      333.44      311.31      8.50 o 
 -13   3   9      127.23      128.17      6.17 o 
 -13   3   8      304.65      287.80     10.07 o 
 -13   3   7        1.30        1.27     12.68 o 
 -13   3   6       88.20       95.06      7.31 o 
 -13   3   5       35.05       38.99      7.29 o 
 -13   3   4       70.32       86.44      7.49 o 
 -13   3   3      302.19      316.02     12.16 o 
 -13   3   2      334.20      359.27     13.18 o 
 -13   3   1       59.40       47.22     10.23 o 
  13  -3   0        3.97       -0.11      7.22 o 
  13  -3   1      123.19      140.11     10.52 o 
  13  -3   2      130.97      151.38     10.87 o 
  13  -3   3      132.49      150.14     10.25 o 
  13  -3   4       12.67       13.32      7.02 o 
  13  -3   5      112.59      132.61      9.97 o 
  13  -3   6      294.71      394.18     14.65 o 
  13  -3   7        8.03       18.13      7.23 o 
  13  -3   8       44.76       51.52      4.09 o 
 -13   4  10       13.29       -3.11      6.72 o 
 -13   4   9        0.33        1.14      5.62 o 
 -13   4   8       95.20       89.12      6.01 o 
 -13   4   7       53.19       39.24      9.74 o 
 -13   4   6       24.34       22.34      6.74 o 
 -13   4   5       68.13       81.99      7.60 o 
 -13   4   4      278.62      252.88     16.63 o 
 -13   4   3       75.86       97.06      6.92 o 
 -13   4   2        1.49        2.91      5.96 o 
 -13   4   1      222.23      246.21     10.42 o 
  13  -4   0     1027.69     1203.29     16.97 o 
  13  -4   1        5.40        6.46      9.29 o 
  13  -4   2      138.18      164.67     11.07 o 
  13  -4   3       54.62       77.07      7.85 o 
  13  -4   4        3.25        2.62      7.00 o 
  13  -4   5      237.34      301.43     13.59 o 
  13  -4   6      303.29      372.21     13.67 o 
  13  -4   7      116.11      138.46      5.63 o 
 -13   5   9      123.57       89.93      7.43 o 
 -13   5   8       97.75       80.78      8.18 o 
 -13   5   7      312.49      319.69     11.37 o 
 -13   5   6       83.87       81.86      8.98 o 
 -13   5   5       27.85       19.38      8.67 o 
 -13   5   4      103.02      107.52      7.22 o 
 -13   5   3       34.79       26.12      5.87 o 
 -13   5   2       18.36       26.37      6.16 o 
 -13   5   1      100.80      110.63      7.09 o 
  13  -5   0      226.46      271.76      7.99 o 
  13  -5   1       33.12       41.59      6.49 o 
  13  -5   2        0.03        0.49      8.05 o 
  13  -5   3       33.79       29.78      7.25 o 
  13  -5   4      130.99      166.16     10.11 o 
  13  -5   5       28.84       29.91      6.16 o 
  13  -5   6       18.36       23.71      5.92 o 
  13  -5   7       21.45       29.74      4.86 o 
 -13   6   8       74.36       58.10      8.35 o 
 -13   6   7       28.02       16.11      7.68 o 
 -13   6   6      241.68      243.09      9.05 o 
 -13   6   5       47.45       46.22      5.66 o 
 -13   6   4        3.39        3.66      5.63 o 
 -13   6   3      158.56      170.71      8.57 o 
 -13   6   2      454.69      481.52     13.81 o 
 -13   6   1       58.39       67.26      6.10 o 
  13  -6   0        1.33       -1.57      5.30 o 
  13  -6   1        0.92        7.68      6.39 o 
  13  -6   2       89.53       96.03      7.96 o 
  13  -6   3       33.82       44.23      7.14 o 
  13  -6   4       87.68      121.87      8.35 o 
  13  -6   5       14.55       20.73      6.04 o 
  13  -6   6       52.49       65.66      5.58 o 
 -13   7   7       30.69       34.70      7.56 o 
 -13   7   6       14.77       17.53      6.17 o 
 -13   7   5       22.06       23.34      5.18 o 
 -13   7   4      192.94      199.28      8.38 o 
 -13   7   3       66.37       72.42      5.75 o 
 -13   7   2        9.53        7.20      5.60 o 
 -13   7   1      388.71      456.50     12.65 o 
  13  -7   0       49.55       61.54      5.19 o 
  13  -7   1       35.39       50.84      4.90 o 
  13  -7   2       14.80       10.80      7.52 o 
  13  -7   3        5.52       10.16      6.79 o 
  13  -7   4       17.33       22.41      6.21 o 
  13  -7   5      193.64      246.73     10.00 o 
  13  -7   6       74.71       81.93      5.31 o 
 -13  -8   6      287.59      314.03     12.40 o 
 -13   8   5       77.57       80.77      4.44 o 
 -13   8   4      104.15      113.80      6.07 o 
 -13   8   3       20.12       27.14      5.34 o 
 -13   8   2       18.64       14.10      5.35 o 
 -13   8   1      197.23      206.70      8.03 o 
 -13   8   0       60.09       55.79      5.88 o 
  13  -8   1        1.48        2.61      4.75 o 
  13  -8   2       92.13      112.37      5.93 o 
  13  -8   3       14.20       12.03      6.47 o 
  13  -8   4       47.13       65.89      5.94 o 
 -13  -9   6       39.15       29.23      6.69 o 
 -13  -9   5       10.70       10.89      7.23 o 
 -13   9   4      205.81      206.18      7.00 o 
 -13   9   3       29.64       28.98      5.15 o 
 -13   9   2       34.26       33.61      5.28 o 
 -13   9   1      131.65      143.33      5.85 o 
 -13   9   0       10.57        5.03      9.10 o 
 -13   9  -1        2.97        2.40      5.69 o 
  13  -9   2       12.12       12.47      5.10 o 
 -13   9  -3      155.61      142.27      7.99 o 
 -13 -10   4       61.80       57.22      6.65 o 
 -13  10   3        7.26       11.96      4.59 o 
 -13  10   2        6.07        5.32      5.80 o 
 -13  10   1      162.69      225.76      8.13 o 
 -14   0   8      347.20      291.87     12.32 o 
 -14   0   6       88.57       77.10      8.38 o 
 -14   0   4      909.11      966.31     26.48 o 
 -14   0   2        7.85       10.80      9.42 o 
 -14   0   0      184.17      172.01     11.03 o 
  14   0   2       10.50        6.20      6.41 o 
 -14   1   9       27.61       19.45      4.35 o 
 -14   1   8       17.71       11.28      4.85 o 
 -14   1   7      120.11      101.50      6.11 o 
 -14   1   6      320.13      304.26     10.12 o 
 -14   1   5      109.62      107.21      6.48 o 
 -14   1   4      218.70      208.48      8.82 o 
 -14   1   3       47.15       45.39      6.49 o 
 -14   1   2      183.64      155.51      8.20 o 
 -14   1   1       86.44       65.72      6.91 o 
 -14   1   0        0.43        5.28      7.06 o 
  14  -1   1       23.98       22.32      5.91 o 
  14  -1   2       13.23        8.82      6.20 o 
  14  -1   3        1.50       -0.08      5.87 o 
  14  -1   4        2.29        0.27      5.66 o 
  14  -1   5      112.87      143.68      7.73 o 
 -14   2   9       83.03       51.01      6.10 o 
 -14   2   8      232.08      181.83      6.24 o 
 -14   2   7       40.16       22.77      7.92 o 
 -14   2   6      333.50      293.46      9.39 o 
 -14   2   5       28.92       24.33      5.74 o 
 -14   2   4      191.16      191.81      8.43 o 
 -14   2   3       88.97       82.16      6.89 o 
 -14   2   2       23.90       30.89      6.79 o 
 -14   2   1        0.24       -4.64      8.44 o 
 -14   2   0      553.04      474.34     19.36 o 
  14  -2   1        5.19        4.01      6.57 o 
  14  -2   2      164.76      191.16      7.73 o 
  14  -2   3        2.05       -2.50      5.67 o 
  14  -2   4       58.00       72.14      5.44 o 
  14  -2   5      100.97      126.28      7.23 o 
 -14   3   8       53.07       47.88      6.65 o 
 -14   3   7        6.65        4.72      7.25 o 
 -14   3   6        1.93        7.09      5.80 o 
 -14   3   5       78.34       62.58      6.36 o 
 -14   3   4       60.38       47.67      8.00 o 
 -14   3   3        1.70        0.92      8.61 o 
 -14   3   2        5.20        9.31      8.41 o 
 -14   3   1       32.51       27.48      8.30 o 
 -14   3   0        7.85        9.70      8.81 o 
  14  -3   1       10.33       16.99      6.45 o 
  14  -3   2       17.08        6.21      5.67 o 
  14  -3   3        4.65        6.36      5.52 o 
  14  -3   4        1.13        5.87      5.08 o 
  14  -3   5        7.56        8.75      4.80 o 
 -14   4   8      147.39       97.19      6.42 o 
 -14   4   7      101.07       93.89      8.13 o 
 -14   4   6      125.61      134.02      9.30 o 
 -14   4   5       79.65       62.93      7.32 o 
 -14   4   4      389.32      362.17     16.52 o 
 -14   4   3       16.21        6.79      7.85 o 
 -14   4   2       79.81       86.18      9.12 o 
 -14   4   1        5.36       10.42      7.97 o 
 -14   4   0      224.51      187.84     12.35 o 
  14  -4   1       25.31       27.20      5.99 o 
  14  -4   2        0.35        1.44      5.73 o 
  14  -4   3       19.52       22.65      5.30 o 
  14  -4   4       13.51        8.18      4.85 o 
  14  -4   5       11.45        9.89      5.68 o 
 -14   5   7       24.87       13.33      7.95 o 
 -14   5   6       57.96       42.56      6.97 o 
 -14   5   5        6.48        4.72      5.77 o 
 -14   5   4       32.68       37.57      7.38 o 
 -14   5   3        0.70        4.77      7.35 o 
 -14   5   2       19.64       13.52      8.17 o 
 -14   5   1      134.69      139.69     10.29 o 
 -14   5   0       45.48       37.89      8.23 o 
 -14   5  -1        1.88       -0.51      8.39 o 
  14  -5   2        7.78        8.85      5.35 o 
  14  -5   3       10.43       11.55      4.89 o 
  14  -5   4      134.81      146.72      5.46 o 
 -14   6   6       14.37       10.55      6.98 o 
 -14   6   5        0.17       -0.26      5.63 o 
 -14   6   4       56.40       55.49      7.36 o 
 -14   6   3        4.83        1.17      7.40 o 
 -14   6   2      514.18      519.68     17.94 o 
 -14   6   1       94.79      113.34      8.89 o 
 -14   6   0       20.89       23.39      7.36 o 
 -14   6  -1       34.24       32.28      7.25 o 
 -14   6  -2      144.45      169.15     11.23 o 
 -14   6  -3       16.23       19.67      7.16 o 
 -14   7   4        0.83        7.81      5.34 o 
 -14   7   3       40.62       39.26      7.32 o 
 -14   7   2        7.98       10.21      7.46 o 
 -14   7   1        3.29       -1.57      7.32 o 
 -14   7   0      108.12       84.83     10.73 o 
 -14   7  -1        0.64        1.56      7.11 o 
 -14   7  -2       26.18       21.77      6.85 o 
 -15   0   4      141.28       91.52      7.29 o 
 -15   0   2     1180.48      706.32     16.60 o 
 -15   1   5       11.17        1.46      6.69 o 
 -15   1   4       31.17       24.14      7.10 o 
 -15   1   3        0.16        3.99      7.32 o 
 -15   1   2        0.74       -7.48      7.48 o 
 -15   1   1       50.09       23.32      7.92 o 
 -15   1   0      155.95       79.10     12.08 o 
 -15   2   5       44.07       23.35      6.47 o 
 -15   2   4       48.33       31.58      6.71 o 
 -15   2   3       48.85       58.05      7.03 o 
 -15   2   2       50.20       49.84      7.17 o 
 -15   2   1      101.57       75.56      7.40 o 
 -15   2   0       51.93       32.38     10.94 o 
 -15   2  -1        6.81        4.68      7.46 o 
 -15   3   5        1.87       -0.73      6.09 o 
 -15   3   4       67.30       58.35      6.42 o 
 -15   3   3       32.57       21.56      6.96 o 
 -15   3   2       23.42       20.14      6.88 o 
 -15   3   1       10.81        4.37      6.87 o 
 -15   3   0        4.44       -7.50      9.95 o 
 -15   3  -1        0.81       -5.81      6.94 o 
 -15   4   4      123.69       86.23      6.28 o 
 -15   4   3        6.80       13.95      6.38 o 
 -15   4   2      100.84       92.42      6.77 o 
 -15   4   1        0.97        2.80      6.41 o 
 -15   4   0      210.60      176.57      8.43 o 
   0   0  -2      172.31      217.92      3.10 o 
   0   0  -4    16155.60    12644.03     39.24 o 
   0   0  -8      126.11      141.24     12.28 o 
   0   0 -10        5.35        4.71     10.45 o 
   0   0 -12       78.46       92.49     19.54 o 
   0   0 -16       11.64       20.51      9.66 o 
   0  -1   1     1719.19     1651.38      7.92 o 
   0   1  -2     1824.64     1847.39      6.97 o 
   0   1  -3     4780.72     4536.05     14.79 o 
   0   1  -4      193.76      216.67      3.17 o 
   0  -1  -5     1087.04     1299.60     11.85 o 
   0  -1  -6       44.22       46.17      3.25 o 
   0   1  -8      329.38      327.74     13.05 o 
   0   1  -9       18.09       23.53      6.95 o 
   0   1 -10      153.99      168.91     11.25 o 
   0   1 -11       23.81       34.79      6.16 o 
   0   1 -12      366.31      359.82     16.69 o 
   0   1 -15       23.41       13.53      7.48 o 
   0   1 -16       76.96       78.96      5.50 o 
   0  -1 -17      133.46      150.78      9.98 o 
   0  -2   1      265.48      261.88      4.55 o 
   0  -2   2    11359.17     9310.04     26.86 o 
   0  -2   3     6623.38     6178.78     22.05 o 
   0   2  -4      754.77      822.30      7.91 o 
   0   2  -5      159.73      167.41      3.25 o 
   0  -2  -6      236.43      256.53      8.09 o 
   0   2  -8     1610.24     1722.59     29.51 o 
   0   2  -9       32.19       42.31      6.29 o 
   0  -2 -10       23.38       14.35      8.61 o 
   0  -2 -11      301.81      302.62      6.65 o 
   0   2 -12       22.49       26.36     10.81 o 
   0   2 -15        0.03        1.97      7.65 o 
   0   2 -16       13.67       18.62      6.72 o 
   0  -2 -17        0.35       -5.77      8.94 o 
   0  -3   1      764.63      669.92      8.93 o 
   0  -3   2     2562.39     2337.89     16.65 o 
   0  -3   3      141.35      174.45      4.76 o 
   0  -3  -4     1072.46     1341.61      9.24 o 
   0   3  -5     1043.39     1192.17      9.84 o 
   0   3  -8        3.67        8.63      5.45 o 
   0  -3  -9      127.86      140.06     13.70 o 
   0  -3 -10       15.28        7.66     13.85 o 
   0   3 -11       43.29       52.64      5.11 o 
   0   3 -12      414.01      424.87     16.20 o 
   0   3 -15       16.97       18.99     10.46 o 
   0   3 -16      216.48      224.96      7.94 o 
   0  -3 -17       96.52      109.88      8.88 o 
   0  -4   1      609.38      573.00      9.72 o 
   0  -4   2     7497.02     6629.34     32.72 o 
   0  -4   3     1693.17     1577.69     16.07 o 
   0  -4  -4      159.44       97.80      4.32 o 
   0  -4   5       45.20       49.65      4.24 o 
   0  -4  -8        2.07       21.75     11.60 o 
   0  -4  -9      109.33      118.63     13.89 o 
   0  -4 -10      109.95      125.83     15.75 o 
   0   4 -11        3.73        6.53      4.80 o 
   0   4 -12       15.64       25.79      8.31 o 
   0  -4 -16       27.66       38.82      5.42 o 
   0  -4 -17        6.07       -4.46      8.55 o 
   0  -5   1       74.18       65.54      5.76 o 
   0  -5   2       45.92       53.02      3.81 o 
   0  -5   3       51.85       48.89      3.77 o 
   0  -5  -4       86.06       91.78      5.05 o 
   0  -5  -5      220.98      264.46      7.10 o 
   0  -5  -8       65.93       44.53     11.94 o 
   0  -5  -9      110.56      140.67     17.04 o 
   0   5 -10      925.20      930.89     15.84 o 
   0   5 -11      264.99      269.23      6.41 o 
   0   5 -12       65.61       72.40      8.21 o 
   0   5 -16       15.53       30.36      9.54 o 
   0   5 -17       18.82       23.06      6.17 o 
   0  -6  -1        2.99        0.30      4.08 o 
   0  -6   2     1657.19     1599.93     20.59 o 
   0  -6  -3       20.93       17.18      3.29 o 
   0  -6  -4     7668.07     7625.23     44.89 o 
   0  -6  -5      407.40      500.95     11.74 o 
   0  -6  -8      585.62      627.05     30.71 o 
   0  -6  -9       17.61       19.18     13.50 o 
   0  -6 -10      894.56      890.83     12.33 o 
   0   6 -11      144.41      169.40      8.06 o 
   0  -6 -12      295.63      318.08     19.45 o 
   0   6 -16      114.12      111.53      9.50 o 
   0   6 -17        2.66       -1.46      5.73 o 
   0  -7   1        0.02        0.99      5.36 o 
   0  -7   2      210.05      229.41      8.96 o 
   0  -7  -3      889.66      866.43     16.80 o 
   0  -7  -4        1.73       -2.55      4.60 o 
   0  -7  -5       12.55        9.84      5.37 o 
   0  -7  -8      338.27      374.37     25.22 o 
   0   7  -9      396.15      407.57     12.67 o 
   0  -7 -10      770.48      712.25     17.40 o 
   0   7 -11      352.81      334.92     13.96 o 
   0  -7 -12       14.77       15.38     10.84 o 
   0   7 -16        0.33        6.54      7.99 o 
   0  -8   2       21.09       28.81      4.41 o 
   0  -8   3      105.58      106.62      6.87 o 
   0  -8  -4      905.36      908.77     18.69 o 
   0  -8   5        3.55       11.91      9.21 o 
   0  -8  -6      211.32      427.66     29.09 o 
   0  -8  -8      713.48      884.50     24.40 o 
   0   8  -9        5.09        1.17      8.83 o 
   0   8 -10        1.05        6.02      8.99 o 
   0   8 -11        0.06       -6.89      8.24 o 
   0  -8 -12        0.12        5.21     10.10 o 
   0   8 -16       27.22       33.06      6.93 o 
   0  -9   2      109.49       90.89      6.93 o 
   0  -9  -3      104.97       95.33      7.05 o 
   0  -9  -4       36.34       47.28      6.77 o 
   0  -9   5      255.51      253.51     15.85 o 
   0  -9  -6       62.54      124.82     17.78 o 
   0  -9  -8      101.08       90.39     12.94 o 
   0   9  -9       29.09       24.74      9.71 o 
   0   9 -10      145.76      150.17      9.44 o 
   0   9 -11      178.11      173.76      9.89 o 
   0  -9 -12      503.45      534.63     24.61 o 
   0   9 -16      115.08      117.48      6.74 o 
   0 -10   2     1321.65     1280.59     25.78 o 
   0 -10  -3       85.83       58.32      8.09 o 
   0 -10  -4       26.91       33.77      8.34 o 
   0 -10   5       97.79      126.03     13.64 o 
   0 -10  -8      456.48      507.07     23.92 o 
   0  10  -9      268.92      235.54     12.11 o 
   0  10 -10      529.71      518.24     16.98 o 
   0  10 -11       46.56       53.97      7.34 o 
   0 -10 -12        0.06       -5.56      9.96 o 
   0 -11   2       71.82       53.36     11.33 o 
   0 -11  -3      127.50      104.68      7.54 o 
   0 -11   4      416.65      396.57     14.67 o 
   0 -11  -6     1599.82      775.98     42.84 o 
   0 -11  -8        2.24       -7.60     13.58 o 
   0  11  -9      215.09      226.44     11.03 o 
   0  11 -10      119.57      131.38      8.23 o 
   0  11 -11       26.48       27.19      7.07 o 
   0 -11 -12       84.40       80.05      9.32 o 
   0 -12   2       19.59       23.36     17.04 o 
   0  12  -3        0.79       -2.55     10.20 o 
   0  12  -4       20.93        8.61     10.47 o 
   0 -12  -8       28.53       21.08     13.97 o 
   0  12  -9      228.76      239.48     11.12 o 
   0  12 -10       91.18      114.49      7.69 o 
   0  12 -11       28.47       26.36      6.65 o 
   0  13  -2        9.23        3.43     12.64 o 
   0  13  -3      504.94      510.39     23.82 o 
   0  13  -4      250.03      229.43     16.85 o 
   0 -13  -8       16.43       32.33     13.34 o 
   0 -13  -9       82.71       82.83      8.30 o 
   0  13 -10        0.79       -7.29      7.29 o 
   0  13 -11      102.91      124.21      6.63 o 
   0  14  -4      256.64      196.58     15.52 o 
   0 -14  -8       14.70       19.76     12.59 o 
   0 -14  -9       11.90        4.35     11.64 o 
   0 -14 -10       29.27       40.15      7.40 o 
   0  14 -11        1.76       -9.18      9.18 o 
   0  15  -3        1.56       -0.79      9.94 o 
   0 -15  10      140.10      178.74      8.48 o 
   0  16  -3       36.12       21.35      9.17 o 
   0 -16   9      134.62      148.48      7.72 o 
   0 -17   3       77.00       98.27      9.61 o 
   0 -18   3       47.59       58.89      7.38 o 
   0  18  -4       74.41       76.98      4.69 o 
   1   0 -16      220.64      211.54     13.22 o 
   1   0 -12      346.26      356.88     24.45 o 
   1   0 -10        9.94        4.90      9.31 o 
   1   0  -8      102.66      119.10     11.25 o 
   1   0  -6     7169.24     7106.26     45.98 o 
   1   0  -4       13.09       16.06      2.76 o 
   1   0  -2        2.88        3.96      1.22 o 
  -1   0  -2       53.30       61.92      2.82 o 
  -1   0  -4     6467.53     6551.68     35.30 o 
  -1   0  -8      574.64      695.92     26.85 o 
  -1   0 -10     1079.21     1256.49     40.31 o 
  -1   0 -12      119.39      105.21     20.96 o 
  -1   0 -16      438.04      460.18     20.09 o 
   1  -1 -17       10.07        7.99      6.11 o 
   1   1 -16      331.67      390.32     12.50 o 
   1   1 -15        6.07       13.85      8.49 o 
   1   1 -12      248.56      278.83     14.79 o 
   1  -1 -11       29.58       22.21      6.91 o 
   1  -1 -10        2.96        3.23      8.17 o 
   1   1  -9      212.30      254.40     12.10 o 
   1   1  -8       59.31       59.31      6.38 o 
   1  -1  -6      930.45     1023.13     18.30 o 
  -1  -1   5      335.07      341.86      5.04 o 
   1   1  -4     6094.50     5788.72     17.39 o 
   1   1  -3     1379.43     1559.55     11.98 o 
   1   1  -2      664.98      827.37      7.63 o 
  -1  -1   1      425.46      417.99      4.37 o 
  -1  -1  -1     1117.84     1249.36      9.90 o 
  -1  -1  -2     5943.32     5686.05     17.85 o 
  -1   1  -3     1940.61     2151.71      9.94 o 
  -1   1  -4      343.28      292.62      5.42 o 
  -1   1  -5       68.60      108.18      4.52 o 
  -1   1  -6      164.21      208.34      9.28 o 
  -1   1  -8       22.62        9.50      5.65 o 
  -1   1  -9      319.84      359.18     14.88 o 
  -1  -1 -10       29.84       30.88      9.29 o 
  -1   1 -11        1.62        0.36      5.56 o 
  -1   1 -12       14.07        8.79     12.39 o 
  -1   1 -15        0.55        5.08      6.97 o 
  -1   1 -16        7.45        5.70      6.39 o 
  -1   1 -17      121.50      129.57      6.82 o 
   1  -2 -17        5.04       15.10      6.12 o 
   1   2 -16       81.08       72.08      4.52 o 
   1   2 -15       11.44       14.86      8.28 o 
   1   2 -12      506.05      560.19     18.25 o 
   1  -2 -11       53.76       55.16      6.00 o 
   1  -2 -10        1.01        6.70      8.49 o 
   1   2  -9      326.44      407.00     15.38 o 
   1   2  -8       84.58       86.40      7.17 o 
  -1  -2   6      391.88      371.39      8.37 o 
  -1  -2   5      262.96      293.16      6.08 o 
   1   2  -4      642.01      717.30      9.11 o 
  -1  -2   3      571.17      588.43     11.20 o 
  -1  -2   2     2750.33     2579.38     22.83 o 
  -1  -2   1      844.68      752.08     11.90 o 
   1  -2   1     6706.64     6111.16     23.15 o 
   1  -2   2    16526.32    13791.81     34.37 o 
  -1   2  -3       62.57       58.04      2.92 o 
  -1  -2  -4     3008.41     2979.93     14.59 o 
  -1   2  -5       21.40       33.11      2.78 o 
  -1   2  -6       22.99       22.27      4.56 o 
  -1   2  -8      253.57      258.90     11.73 o 
  -1   2  -9        6.65       15.14      6.06 o 
  -1  -2 -10       21.25       22.21      9.16 o 
  -1   2 -11       39.20       37.99      4.95 o 
  -1   2 -12       37.72       51.26     10.06 o 
  -1   2 -15       82.85       70.35      6.84 o 
  -1   2 -16      259.61      286.76     11.41 o 
  -1  -2 -17       55.25       52.03      8.19 o 
   1  -3 -17        4.35        1.08      6.03 o 
   1   3 -16      740.25      828.84     14.55 o 
   1   3 -15       64.62       82.21     11.14 o 
   1   3 -12       12.19        6.06      8.23 o 
   1  -3 -11      129.93      134.66      5.25 o 
   1  -3 -10       78.30       88.34     13.86 o 
   1  -3  -9       71.18       73.68     10.91 o 
   1  -3  -8      137.12      181.02     14.81 o 
  -1  -3   5      480.53      470.40      9.91 o 
  -1  -3   4      614.61      627.31     11.18 o 
  -1  -3   3      588.28      620.15     13.37 o 
  -1  -3   2      482.30      437.14      7.80 o 
  -1  -3   1       94.16      106.21      4.05 o 
   1  -3   1     2154.80     1987.37     15.81 o 
   1  -3   2       77.35       92.49      3.64 o 
   1  -3   3     5694.83     5290.74     25.35 o 
  -1  -3  -4       60.01       64.78      2.78 o 
  -1  -3  -5     1269.17     1368.37     11.43 o 
  -1   3  -6      141.64      148.13      7.28 o 
  -1   3  -8      218.46      247.08     12.16 o 
  -1  -3  -9      167.23      170.88     16.13 o 
  -1  -3 -10      528.90      528.69     28.31 o 
  -1  -3 -11      133.05      142.03      5.51 o 
  -1   3 -12      118.11      108.16     12.72 o 
  -1   3 -15        2.65       16.04      9.20 o 
  -1  -3 -16        8.96        3.14      9.11 o 
  -1  -3 -17        5.57       10.87      8.06 o 
   1  -4 -17       69.05       62.37      7.07 o 
   1  -4 -16        0.92        3.06      6.89 o 
   1   4 -12      396.96      422.50     14.84 o 
   1   4 -11      633.89      657.01     10.44 o 
   1  -4 -10      312.83      334.97     23.91 o 
   1  -4  -9      427.06      490.46     26.88 o 
   1  -4  -8       88.73       80.86     11.06 o 
  -1  -4   5      281.42      350.41      9.64 o 
  -1  -4   4       18.94        9.46      3.85 o 
  -1  -4   3      370.82      369.76      8.22 o 
  -1  -4   2     1363.07     1249.16     14.78 o 
  -1  -4   1       46.69       49.10      3.54 o 
   1  -4   1       37.89       35.87      2.96 o 
  -1  -4  -2      707.82      699.12     10.84 o 
   1  -4   3     1166.91     1146.28     13.85 o 
  -1  -4  -4     1032.54     1020.31     13.11 o 
  -1  -4  -5      156.33      205.03      5.68 o 
  -1  -4  -8       28.62       38.93     11.98 o 
  -1  -4  -9      228.79      252.29     19.37 o 
  -1  -4 -10       24.58        9.71     17.00 o 
  -1   4 -11       68.21       57.49      5.12 o 
  -1   4 -12      262.05      263.50     16.82 o 
  -1  -4 -16      215.84      239.02      9.55 o 
  -1  -4 -17        0.14       -2.64      8.09 o 
   1  -5 -17       43.41       45.53      6.33 o 
   1   5 -16      344.54      389.72     11.88 o 
   1   5 -12      418.86      438.79     15.54 o 
   1   5 -11      652.57      658.30     10.52 o 
   1  -5 -10      266.69      268.01     10.06 o 
   1  -5  -9        5.69        4.38     14.86 o 
   1  -5  -8      114.40       99.68     12.44 o 
  -1  -5   5      142.54      159.31      7.67 o 
  -1  -5   4     7856.40     7903.09     60.58 o 
  -1  -5   3       60.25       47.99      3.73 o 
  -1  -5   2     1292.44     1205.55     16.29 o 
  -1  -5   1       75.54       57.55      4.02 o 
   1  -5   1       79.89       64.20      5.82 o 
   1  -5   2     3281.31     2917.66     24.92 o 
   1  -5   3     3647.87     3550.68     27.47 o 
  -1  -5  -4      450.93      408.31      9.67 o 
  -1  -5  -5      107.77      124.70      5.07 o 
  -1  -5  -8      632.80      645.43     30.81 o 
  -1  -5  -9        0.38       -2.08     15.44 o 
  -1   5 -10      216.09      225.11      6.97 o 
  -1   5 -11      191.00      198.24      5.72 o 
  -1   5 -12       47.52       33.96     11.84 o 
  -1  -5 -16        1.00       -3.61      6.45 o 
  -1  -5 -17        8.58        6.12      7.69 o 
   1   6 -17      136.91      144.88      7.64 o 
   1   6 -16       41.59       35.40      8.07 o 
   1  -6 -12       59.35       43.31     11.78 o 
   1  -6 -11       15.41       14.32      6.55 o 
   1  -6 -10      557.90      582.73     12.60 o 
   1  -6  -9        3.49       23.81     14.57 o 
   1  -6  -8      839.51      854.91     35.19 o 
  -1  -6   5      230.01      215.78     11.45 o 
  -1  -6   4     2158.91     2154.56     35.07 o 
  -1  -6   3      371.16      378.93     10.35 o 
  -1  -6   2      315.39      261.21      8.61 o 
  -1  -6  -1        6.56        5.13      3.69 o 
   1  -6   2     2325.59     2176.68     23.99 o 
   1  -6   3       25.30       30.29      3.93 o 
  -1  -6  -4      667.62      702.31     13.83 o 
  -1  -6  -5      143.47      155.86      6.84 o 
  -1  -6  -8      911.18      880.69     36.37 o 
  -1  -6  -9      842.82      878.63     38.76 o 
  -1  -6 -10      611.42      594.51     11.57 o 
  -1   6 -11      123.05      109.19      5.51 o 
  -1  -6 -12       36.33       27.00     10.96 o 
  -1   6 -16        7.01        7.11      8.93 o 
  -1  -6 -17        3.06        1.69      7.17 o 
   1   7 -16      113.63      109.06      8.81 o 
   1  -7 -12      476.09      449.94     23.86 o 
   1   7 -11       76.87       78.46      7.02 o 
   1  -7 -10      717.41      677.31     16.88 o 
   1  -7  -9      139.75      127.95      7.92 o 
   1  -7  -8      470.96      520.97     29.45 o 
  -1  -7   5      202.79      203.18     12.16 o 
  -1  -7   4      528.23      514.32     19.08 o 
  -1  -7   3      672.55      752.37     15.90 o 
  -1  -7   2      395.89      386.82     11.44 o 
   1  -7   1      206.21      224.96     12.96 o 
   1  -7   2      303.33      351.82     10.92 o 
   1  -7   3       18.99       22.26      4.10 o 
  -1  -7  -4        2.56        9.56      4.58 o 
  -1  -7  -5       65.94       64.19      5.59 o 
  -1  -7  -8      992.01     1000.55     41.46 o 
  -1  -7  -9       10.97       11.08      7.27 o 
  -1  -7 -10      190.75      202.63      8.02 o 
  -1  -7 -11       50.75       50.09      8.89 o 
  -1  -7 -12       86.59      100.19     11.66 o 
  -1   7 -16       15.26       11.52      7.95 o 
   1   8 -16        1.13       -4.84      6.64 o 
   1  -8 -12       45.75       53.40     11.41 o 
   1   8 -11        9.27        3.69      8.27 o 
   1  -8 -10     1009.13      972.71     23.24 o 
   1   8  -9      213.83      216.27      9.74 o 
   1  -8  -8      209.49      200.04     20.18 o 
   1  -8  -6      664.29      680.89     35.00 o 
  -1  -8   5      134.58      158.26     12.51 o 
  -1  -8   4        5.62       -1.21      7.74 o 
   1  -8  -3       63.11       51.03      5.25 o 
  -1  -8   2      114.29       75.30      6.49 o 
  -1  -8   1        6.90        8.63      6.37 o 
   1  -8   2      506.39      488.28     13.78 o 
   1  -8   3      227.96      251.61      9.95 o 
  -1  -8  -4       98.10       96.21      6.60 o 
   1  -8   5        1.09       -5.15      9.45 o 
  -1  -8  -8      240.00      200.33     13.04 o 
  -1   8  -9      381.60      388.19     12.98 o 
  -1   8 -10      404.00      381.97     14.67 o 
  -1  -8 -11      138.55      140.22      9.15 o 
  -1  -8 -12     1130.92     1165.18     36.40 o 
  -1   8 -16      120.86      130.09      8.05 o 
   1   9 -16       13.73       20.67      6.02 o 
   1  -9 -12       45.06       45.30     10.69 o 
   1  -9 -11       80.73       81.14      7.32 o 
   1  -9 -10       62.26       52.57      8.41 o 
   1   9  -9        8.10        5.03      8.42 o 
   1  -9  -8       73.68       36.98     26.58 o 
   1  -9  -6       74.97       98.18     20.27 o 
  -1  -9   5      167.71      162.56     13.64 o 
  -1  -9   4       17.10        9.72      9.23 o 
  -1  -9   3      509.42      534.92     22.43 o 
  -1  -9   2        0.53        2.67      6.27 o 
   1  -9   2        5.59        8.39      5.72 o 
  -1  -9  -3        2.47        5.16      6.25 o 
  -1  -9  -4      433.70      400.83     13.72 o 
  -1  -9  -6      130.26      155.56     20.19 o 
  -1  -9  -8     2032.28     2166.38     38.21 o 
  -1   9  -9      531.25      526.55     17.30 o 
  -1   9 -10        2.92        3.30      7.93 o 
  -1  -9 -11        0.49       -3.21      7.73 o 
  -1  -9 -12      155.56      153.35     12.94 o 
  -1   9 -16       50.91       42.05      6.04 o 
   1 -10 -12      124.15      134.69     12.45 o 
   1 -10 -11       19.88       13.59      6.88 o 
   1  10 -10       18.58       29.85      8.40 o 
   1  10  -9      212.44      191.37     10.66 o 
   1 -10  -6     1238.30      820.17     41.75 o 
  -1 -10   5      326.94      309.88     19.05 o 
  -1 -10   4      246.44      264.70     17.61 o 
  -1 -10   3      190.72      197.70     14.91 o 
  -1 -10   2      694.05      632.52     18.43 o 
   1 -10   2      711.31      630.10     18.23 o 
  -1 -10  -3       33.19       27.69      7.71 o 
  -1 -10  -4        2.54       -5.57     11.61 o 
  -1 -10  -6      265.32      144.22     26.74 o 
  -1 -10  -8        0.52       10.26     14.92 o 
  -1 -10  -9        0.04        2.81      8.99 o 
  -1  10 -10       20.05        3.31      8.22 o 
  -1 -10 -11      117.46      117.59      8.10 o 
   1 -11 -12       65.83       61.49      9.61 o 
   1  11 -11       63.21       65.74      6.98 o 
   1  11 -10      180.54      162.47      9.62 o 
   1  11  -9        0.80        7.04      8.77 o 
  -1 -11   5      977.18      994.55     33.41 o 
   1  11  -4        5.13       -2.71      9.65 o 
   1  11  -3       27.34       16.95      9.63 o 
  -1 -11   2     1274.81     1312.11     38.84 o 
   1 -11   2     2025.45     1837.16     46.10 o 
  -1 -11  -3       57.67       68.90     12.94 o 
  -1 -11  -4        5.95        1.87     17.02 o 
  -1  11  -5      122.42       93.48     20.19 o 
  -1 -11  -6      260.07      169.59     30.98 o 
  -1 -11  -8       60.11       87.31     14.25 o 
  -1 -11  -9        2.21        0.18      8.88 o 
  -1 -11 -10       78.45       62.34      7.80 o 
  -1 -11 -11       27.42       24.53      7.38 o 
   1 -12 -12      111.23      127.65     10.72 o 
   1  12 -11       10.11        8.83      6.48 o 
   1 -12 -10       22.72       23.91      7.64 o 
   1  12  -9       83.13       75.05      8.16 o 
   1 -12  -8        2.64       -0.37     13.56 o 
   1  12  -5       27.73       69.14     12.02 o 
  -1 -12   4      385.77      335.52     13.89 o 
  -1 -12   3       12.29       18.76      9.99 o 
   1  12  -2      607.77      601.52     24.73 o 
  -1 -12  -3       75.66       74.81      8.79 o 
  -1  12  -4      380.43      335.72     19.10 o 
  -1 -12  -8        0.26       24.20     14.88 o 
  -1 -12  -9        3.15        0.79      8.49 o 
  -1  12 -10       13.74        4.16      7.42 o 
  -1  12 -11        0.09        1.77      8.84 o 
   1 -13 -11       19.15       13.52      6.34 o 
   1  13 -10       19.98       23.39      7.28 o 
   1  13  -9        0.65        6.41      8.32 o 
   1 -13  -8       90.49       87.35     12.64 o 
   1  13  -4      359.22      338.42     20.20 o 
   1  13  -3      510.86      490.57     23.83 o 
  -1  13  -2      336.24      302.07     17.72 o 
  -1 -13  -3        1.27       -1.86      9.45 o 
  -1  13  -4      404.62      381.67     21.03 o 
  -1  13  -9       24.58       24.16     10.78 o 
  -1  13 -10       24.46       18.19      7.53 o 
  -1  13 -11       10.38       12.61      8.37 o 
   1 -14 -11        9.47        0.02      9.28 o 
   1 -14 -10      282.28      326.93     14.82 o 
   1 -14  -9        0.07       -3.50     10.86 o 
   1 -14  -8       90.78      102.81     11.76 o 
   1  14  -4      669.75      653.04     26.74 o 
   1  14  -3       47.28       33.00     10.79 o 
  -1 -14  -3       12.95        6.71      8.63 o 
  -1  14  -9        0.14      -10.33     10.44 o 
  -1  14 -10        0.41        2.47      9.23 o 
  -1  14 -11       10.50        2.25      8.03 o 
  -1 -15  10      124.71       96.53      9.43 o 
   1 -15  -9       48.00       53.45     10.98 o 
   1 -15  -8       36.92       34.77     11.55 o 
   1  15  -4      191.30      173.43     15.01 o 
   1  15  -3       27.03       19.88     10.18 o 
  -1 -15  -3      314.83      343.59     16.87 o 
  -1 -16   9      195.56      184.67      8.04 o 
   1  16  -4       47.81       54.63      8.60 o 
  -1 -17   4       99.34      110.05      9.20 o 
  -1 -17   3      205.66      184.95      8.69 o 
  -1 -18   4      465.28      530.86     11.04 o 
  -1 -18   3        7.79        7.70      4.59 o 
   1 -18   3       12.34       11.25      7.30 o 
   1 -18   4       16.94       12.12      7.02 o 
   2   0 -12       96.40       88.05     11.61 o 
   2   0 -10      247.73      353.66     21.19 o 
   2   0  -8     7909.22     8248.58     85.99 o 
   2   0  -4      774.75      750.26     16.45 o 
   2   0  -2    11825.96    11030.67     34.34 o 
   2   0   2      837.56      923.76      7.83 o 
  -2   0  -4        6.20        8.80      2.78 o 
  -2   0  -8       26.82       27.25      9.04 o 
  -2   0 -10     1413.04     1317.66     41.54 o 
  -2   0 -12      740.30      740.88     33.00 o 
  -2   0 -16       48.98       42.29      8.49 o 
   2   1 -17        4.07       11.47      5.42 o 
   2  -1 -15       23.57       28.05     12.74 o 
   2   1 -12       39.68       48.30     13.78 o 
   2  -1 -11       18.11       20.70      6.79 o 
   2   1 -10        0.01        0.08      7.63 o 
   2   1  -9       72.42       64.33      6.61 o 
   2   1  -8        5.77       20.17      5.53 o 
  -2  -1   6     2884.86     3021.35     27.53 o 
   2   1  -5      311.11      375.75      6.63 o 
   2   1  -4     6223.32     5816.27     26.97 o 
   2   1  -3     9813.39     9975.75     32.35 o 
   2   1  -2    11279.80    11452.28     37.05 o 
  -2  -1   1     1527.02     1691.91      9.37 o 
   2   1   1       36.40       35.36      1.67 o 
  -2  -1  -2    11282.97    10543.40     31.82 o 
  -2   1  -3     1247.82     1344.89     11.44 o 
  -2  -1  -4      205.86      192.15      3.60 o 
  -2   1  -5      826.39      809.51     10.70 o 
  -2   1  -8      187.57      211.90     10.91 o 
  -2   1  -9      611.35      641.37     19.68 o 
  -2  -1 -10      157.46      168.27     11.59 o 
  -2  -1 -11        9.18        7.83      5.70 o 
  -2   1 -12      380.06      351.85     19.81 o 
  -2   1 -15       45.78       40.46      6.73 o 
  -2   1 -16       48.62       47.94      5.76 o 
  -2  -1 -17        8.89        6.50      7.45 o 
   2   2 -17      107.17      116.90      6.55 o 
   2  -2 -16      466.69      478.01     13.75 o 
   2  -2 -15        0.88        3.12     12.88 o 
   2  -2 -12      286.65      277.23     10.33 o 
   2   2 -11        0.44       -6.37      6.37 o 
   2  -2 -10       31.59       23.94      8.21 o 
   2   2  -9        0.17        2.91      6.80 o 
   2   2  -8        2.50        4.90      5.74 o 
  -2  -2   5      886.67     1018.67     12.29 o 
  -2  -2   4       73.94       74.90      3.93 o 
   2  -2  -3     2134.82     2564.00     30.17 o 
  -2  -2   2      104.14      105.05      3.80 o 
  -2  -2   1        3.19        8.54      1.97 o 
  -2  -2  -1      538.89      561.05     13.52 o 
  -2  -2  -2     8647.88     8235.02     35.08 o 
  -2  -2  -3     5920.64     5936.47     23.02 o 
  -2  -2  -4      601.69      684.14      7.39 o 
  -2  -2  -5        5.16        4.24      2.16 o 
  -2   2  -8      212.47      210.50     10.77 o 
  -2   2  -9       21.27       19.83      7.45 o 
  -2  -2 -10      879.11      917.97     24.91 o 
  -2  -2 -11       26.96       29.52      4.90 o 
  -2  -2 -12       29.60       15.49      7.74 o 
  -2   2 -15        6.23       -1.54      6.27 o 
  -2   2 -16       10.99       14.15      5.64 o 
  -2  -2 -17        1.58        1.84      7.40 o 
   2  -3 -17       45.94       41.63      7.71 o 
   2   3 -16      125.20      149.19     10.45 o 
   2  -3 -12        9.73       -1.62     11.31 o 
   2   3 -11       88.07       81.08      5.96 o 
   2  -3 -10      678.90      684.50     30.37 o 
   2  -3  -9      162.97      219.24     16.16 o 
   2  -3  -8        3.44        4.02      9.15 o 
  -2  -3   5       63.46       91.54      5.05 o 
  -2  -3   4       85.34      110.68      5.41 o 
  -2  -3   3      302.40      274.25     10.06 o 
  -2  -3   2     2500.93     2049.42     26.15 o 
  -2  -3   1      613.80      490.14     12.84 o 
  -2  -3  -1      749.16      705.98     10.91 o 
  -2  -3  -2     5737.81     5439.66     31.14 o 
  -2  -3  -3      170.72      160.73      7.29 o 
  -2  -3  -4      212.13      221.83      6.83 o 
  -2  -3  -5     1187.75     1377.58     13.84 o 
  -2   3  -6     1853.70     2265.49     34.66 o 
  -2   3  -8       16.46       21.97      5.72 o 
  -2  -3  -9       14.10       29.42     11.96 o 
  -2  -3 -10      134.27      125.75     15.65 o 
  -2   3 -11      122.49      132.10      5.29 o 
  -2   3 -12      240.48      213.89     15.45 o 
  -2   3 -15       34.66       29.63      8.70 o 
  -2  -3 -16       65.65       87.82      9.36 o 
  -2  -3 -17       24.13       26.85      7.18 o 
   2  -4 -17        2.16       11.92      7.80 o 
   2   4 -16      692.61      698.20     22.66 o 
   2  -4 -12      685.67      682.67     28.52 o 
   2   4 -11      550.07      501.58     10.15 o 
   2  -4 -10       88.88      103.26     15.78 o 
   2  -4  -9       18.10       31.35     12.96 o 
   2  -4  -8     1248.47     1376.78     40.16 o 
  -2  -4   5      149.75      152.05      6.87 o 
  -2  -4   4     1047.05     1099.43     17.68 o 
  -2  -4   3      406.51      372.49     12.81 o 
  -2  -4   2        5.20        7.69      3.19 o 
  -2  -4  -1       17.92       21.08      4.14 o 
  -2  -4  -2        1.25       -0.19      3.25 o 
  -2  -4  -3     2606.95     2569.03     30.81 o 
  -2  -4  -4      346.34      409.73     12.24 o 
  -2  -4  -5      815.31      921.24     15.34 o 
  -2   4  -6       91.56      119.00      8.51 o 
  -2  -4  -8      224.06      213.47     18.21 o 
  -2  -4  -9       12.92        7.96     12.96 o 
  -2   4 -10     1394.83     1474.56     15.83 o 
  -2   4 -11      164.79      189.07      5.96 o 
  -2   4 -12      668.98      644.75     26.58 o 
  -2  -4 -16       37.28       42.43      7.76 o 
  -2  -4 -17       33.95       34.89      6.99 o 
   2  -5 -17       70.92       58.48      7.89 o 
   2  -5 -16       94.80      113.63      7.06 o 
   2  -5 -12      861.90      860.90     32.51 o 
   2  -5 -11        0.61        0.02      6.91 o 
   2   5 -10      246.46      246.09      7.95 o 
   2  -5  -9      303.57      343.78     22.62 o 
   2  -5  -8       21.41       27.68     10.62 o 
  -2  -5   5       24.05       27.00      4.58 o 
  -2  -5   4     3176.77     3166.51     40.46 o 
  -2  -5   3        0.93        0.70      4.32 o 
  -2  -5   2     1280.86     1165.35     23.97 o 
  -2  -5  -2       15.11       12.14      4.00 o 
  -2  -5  -3      131.53      132.65      8.47 o 
  -2  -5  -4     4234.94     4246.42     43.98 o 
  -2  -5  -5        2.02       -2.76      5.12 o 
  -2  -5  -8        1.58        1.29     11.77 o 
  -2  -5  -9        2.60       34.18     16.39 o 
  -2   5 -10      136.61      143.71      5.80 o 
  -2   5 -11        9.41        4.48      6.54 o 
  -2   5 -12       14.81       11.74     10.83 o 
  -2  -5 -16        3.84        1.68      6.02 o 
  -2  -5 -17       15.91       15.25      6.67 o 
   2   6 -16      164.29      169.75     11.00 o 
   2  -6 -12      214.93      214.09     17.08 o 
   2   6 -11       70.83       65.74      7.17 o 
   2  -6 -10      319.85      276.48      8.79 o 
   2  -6  -9        3.26        1.00     14.99 o 
   2  -6  -8      972.20     1168.53     40.33 o 
  -2  -6   5       63.49       60.26      5.85 o 
  -2  -6   4       30.13       22.49      5.45 o 
  -2  -6   3        0.95       -1.37      5.15 o 
  -2  -6   2     2276.88     2170.48     35.48 o 
  -2  -6  -2      294.48      304.75     13.48 o 
  -2  -6  -3      248.97      218.57     11.31 o 
  -2  -6  -4       15.78       15.92      5.84 o 
  -2  -6  -5     1067.62      894.21     19.01 o 
  -2  -6  -8     1084.52      978.24     38.88 o 
  -2   6  -9       73.01       78.24      6.10 o 
  -2  -6 -10      648.98      677.22     12.53 o 
  -2   6 -11       55.00       57.74      5.68 o 
  -2  -6 -16       10.18       12.16      5.69 o 
  -2  -6 -17       14.33       21.20      6.29 o 
   2   7 -16      426.56      454.78     16.47 o 
   2  -7 -12      280.02      266.23     19.19 o 
   2  -7 -11      191.88      206.23      8.66 o 
   2  -7 -10       36.93       36.11      7.22 o 
   2   7  -9       95.76       89.75     10.58 o 
   2  -7  -8       86.81      116.90     16.23 o 
  -2  -7   5     1184.67     1033.53     22.25 o 
  -2  -7   4      433.05      393.10     17.28 o 
  -2  -7   3       60.60       49.67      6.50 o 
  -2  -7   2      937.47      826.42     24.08 o 
  -2  -7  -2     3295.91     3458.90     48.01 o 
  -2  -7  -3     3531.60     3673.70     49.45 o 
  -2  -7  -4     1339.67     1343.48     30.24 o 
  -2  -7  -5       42.46       39.81      8.75 o 
  -2  -7  -8      325.76      273.80     22.34 o 
  -2  -7  -9      225.39      255.91      8.52 o 
  -2   7 -10       15.29       13.68      7.34 o 
  -2   7 -11        1.50        2.73      6.56 o 
  -2  -7 -16        2.02        3.16      5.12 o 
   2   8 -16        0.32        8.37      6.11 o 
   2  -8 -12      161.59      152.42     13.99 o 
   2  -8 -11       60.79       43.32      8.47 o 
   2  -8 -10       27.58       23.92      8.25 o 
   2   8  -9      135.05      106.95     10.81 o 
   2   8  -8      753.29      696.49     19.79 o 
   2  -8  -6      160.15      192.41     19.34 o 
  -2  -8   5      182.92      194.30     13.01 o 
  -2  -8   4      109.14       69.89      8.52 o 
  -2  -8   3       73.96       68.37      9.39 o 
  -2  -8   2      203.55      181.31     12.72 o 
  -2  -8  -2      153.18      146.64     11.12 o 
  -2  -8  -3      441.13      470.38     19.68 o 
  -2  -8  -4      966.62     1092.34     29.52 o 
  -2  -8  -5      368.53      406.78     18.72 o 
  -2  -8  -8       21.96       31.83     13.41 o 
  -2   8  -9      413.41      443.29     11.33 o 
  -2  -8 -10     1250.78     1345.36     27.34 o 
  -2   8 -11      526.57      533.34     17.41 o 
  -2  -8 -16      290.75      314.94      8.00 o 
   2   9 -16      114.39      114.77      6.99 o 
   2  -9 -12        1.55       -0.14     11.05 o 
   2   9 -11        2.32        0.80      7.09 o 
   2   9 -10      188.41      162.49     10.09 o 
   2   9  -9       68.27       53.88     11.37 o 
   2  -9  -8       54.33       78.55     25.85 o 
   2  -9  -6      106.18      137.41     20.39 o 
  -2  -9   5      167.09      162.96     13.06 o 
  -2  -9   4      364.04      381.36     19.62 o 
  -2  -9   3      293.11      271.19     17.06 o 
  -2  -9   2      264.43      240.53     15.66 o 
  -2  -9  -2      705.71      636.58     24.79 o 
  -2  -9  -3       95.14       80.16     10.11 o 
  -2  -9  -4      285.60      310.00     17.81 o 
  -2  -9  -8       18.07       38.72     13.35 o 
  -2   9  -9     1125.20     1166.62     25.23 o 
  -2   9 -10      781.59      827.05     21.53 o 
  -2  -9 -11        5.84       -4.53      7.71 o 
   2 -10 -12       51.75       45.32      9.93 o 
   2 -10 -11        6.38        4.57      7.01 o 
   2  10 -10       74.96       70.93      7.73 o 
   2  10  -9      178.80      146.03     12.93 o 
   2 -10  -6       19.88       87.02     22.98 o 
  -2 -10   4     1019.98      972.15     32.67 o 
  -2 -10   3       15.45        5.09     11.70 o 
  -2 -10   2       35.40       34.98     11.37 o 
  -2 -10  -2       15.49       11.84     10.87 o 
  -2 -10  -3        7.79        3.68     11.65 o 
  -2 -10  -4       23.34       30.04     14.23 o 
  -2 -10  -8      666.91      768.27     26.90 o 
  -2  10  -9        0.15       12.78      9.51 o 
  -2  10 -10        0.65       -8.56      8.56 o 
  -2  10 -11        1.17        1.41     10.54 o 
   2 -11 -12        4.67        6.41      9.57 o 
   2 -11 -11        0.28        6.85      7.07 o 
   2 -11 -10       90.86       75.11      7.88 o 
   2 -11  -9        4.43       -0.62      7.32 o 
   2 -11  -6       67.41      173.88     32.65 o 
   2 -11  -5       77.50      -30.93     30.93 o 
  -2 -11   4        0.66        6.70     10.41 o 
  -2 -11   3      466.96      463.38     15.74 o 
  -2 -11   2      135.60      102.44      9.61 o 
  -2 -11  -3       39.73       33.80     11.18 o 
  -2 -11  -4      413.31      412.56     22.70 o 
  -2  11  -5      109.64       86.60     18.62 o 
  -2  11  -9      198.99      195.40     10.05 o 
  -2  11 -10      245.92      265.16     11.50 o 
  -2  11 -11       80.32       63.96      9.74 o 
   2 -12 -12      484.79      556.96     21.31 o 
   2 -12 -11      147.83      121.35      7.40 o 
   2 -12 -10      168.64      182.34      9.52 o 
   2  12  -9      192.02      185.40     10.21 o 
   2  12  -4       66.10       43.49     11.99 o 
  -2 -12   3      466.02      461.88     16.47 o 
  -2 -12  -2      235.13      291.14     11.53 o 
  -2 -12  -3        1.44       -5.95     12.62 o 
  -2 -12  -4      244.30      231.12     17.56 o 
  -2  12  -5       12.84       10.21     18.49 o 
  -2  12  -9      211.55      184.09     13.62 o 
  -2  12 -10        4.14       -0.47     10.11 o 
  -2  12 -11       73.69       65.79      8.31 o 
   2 -13 -12        1.38        5.97      7.76 o 
   2 -13 -11       52.81       53.06      6.33 o 
   2  13 -10       39.94       49.09      7.26 o 
   2 -13  -9      221.77      221.61     15.59 o 
   2 -13  -8       22.56       11.29     11.63 o 
   2  13  -4     1500.44     1461.53     39.82 o 
   2  13  -3        0.63       -0.13     11.52 o 
   2  13   2      127.68      156.37     14.91 o 
   2  13   3       78.33       70.69      8.04 o 
  -2 -13  -4       98.32      114.14      9.45 o 
  -2  13  -9        2.72        6.10     10.45 o 
  -2  13 -10        0.13        8.84      9.05 o 
  -2  13 -11        0.00       -4.23      8.11 o 
   2 -14 -11       30.93       35.14      8.35 o 
  -2 -14  10       83.14       92.96      7.07 o 
   2 -14  -9      164.49      183.58     12.65 o 
   2 -14  -8       13.74       11.06     11.01 o 
   2  14  -4       24.75       11.03     11.02 o 
   2  14  -3      128.60      120.15     12.97 o 
   2  14  -2      161.55      167.78     14.41 o 
  -2 -14  -2        1.23        0.66     12.46 o 
  -2 -14  -3       48.97       42.41      8.45 o 
  -2  14  -4       50.59       35.69     10.44 o 
  -2  14  -9       94.82       89.60      9.85 o 
  -2  14 -10      216.99      188.15     10.06 o 
  -2  14 -11        4.05       -7.54      7.54 o 
   2 -15 -10       48.59       44.18      8.43 o 
  -2 -15   9      118.47      160.71      6.77 o 
   2 -15  -8       13.49       -5.03     10.26 o 
   2  15  -4      386.56      374.20     19.69 o 
   2  15  -3      141.15      135.01     12.15 o 
  -2 -15  -2      111.37      112.40     11.74 o 
  -2 -15  -3       63.24       53.39      8.08 o 
  -2  15  -4       93.64       73.10     10.42 o 
  -2 -16   4        0.51       -5.48      8.96 o 
  -2 -16   3        0.09        3.57      6.44 o 
  -2 -16   2      142.30      139.96     11.97 o 
  -2 -16  -3      103.48      114.88     12.39 o 
  -2 -17   4      156.01      140.72      7.25 o 
  -2 -17   3       77.38       86.08      7.90 o 
   2  17   3       53.15       59.34     10.21 o 
  -2 -18   4       44.46       42.64      4.58 o 
  -2 -18   3        0.14       -0.04      4.77 o 
   2 -18   2       78.37       92.86      5.88 o 
   2 -18   3       24.59       32.03      7.38 o 
   2 -18   4      205.25      262.47     10.10 o 
   3   0 -12        6.99       -0.12     18.62 o 
   3   0 -10     1260.52     1370.83     39.43 o 
   3   0  -8     1989.59     2278.09     29.21 o 
   3   0  -4    12200.89    11764.33     73.70 o 
   3   0  -2     9670.49    10028.32     32.35 o 
   3   0   2       76.43       94.51      3.27 o 
  -3   0  -4     1426.71     1499.88     19.95 o 
  -3   0  -8      381.03      501.97     22.73 o 
  -3   0 -10       79.90       78.77     15.05 o 
  -3   0 -16      142.41      159.31     11.53 o 
   3   1 -17       10.27       13.73      5.44 o 
   3   1 -16       17.89        8.28      5.90 o 
   3  -1 -12      679.34      755.18     32.40 o 
   3   1 -11       16.90       16.37      5.68 o 
   3  -1 -10       88.34      103.42      8.86 o 
   3   1  -9        2.70        1.67      6.34 o 
   3   1  -8     1059.89     1152.82     17.68 o 
   3   1  -5     4445.59     4813.56     24.84 o 
   3   1  -4      140.06      112.02      4.42 o 
   3   1  -3     5133.59     5482.88     25.66 o 
   3   1  -2     7123.07     7665.88     28.55 o 
   3   1  -1     2485.75     2642.09     31.06 o 
   3   1   1       10.68       16.99      1.98 o 
  -3  -1  -2      530.52      519.33      7.46 o 
   3  -1   3      198.76      181.59      3.77 o 
   3  -1   4      362.16      383.19      4.99 o 
  -3  -1  -5     2739.26     3200.33     16.99 o 
  -3   1  -8      352.66      409.45     11.58 o 
  -3   1  -9      896.25      959.80     23.84 o 
  -3  -1 -10        4.57       -1.00      7.56 o 
  -3   1 -11       59.63       65.68      5.62 o 
  -3   1 -12        3.68       10.26      6.29 o 
  -3   1 -15       18.79       18.58      6.09 o 
  -3   1 -16       21.69       22.48      5.07 o 
  -3  -1 -17       19.23       18.10      6.62 o 
   3   2 -17        0.90        2.59      5.70 o 
   3  -2 -12      169.66      134.99     12.05 o 
   3   2 -11       94.04       88.26      6.17 o 
   3  -2 -10        1.06        9.27     13.79 o 
   3  -2  -9      286.25      383.07     21.14 o 
   3  -2  -8      323.10      345.74     11.90 o 
   3  -2  -5        0.06        3.71      3.37 o 
  -3  -2   4       25.71       20.55      1.53 o 
  -3  -2   3      131.43      135.53      3.67 o 
  -3  -2   2       76.05       88.58      2.98 o 
   3   2  -1     1388.97     1325.97     14.79 o 
  -3  -2  -1     7457.49     7173.57     54.50 o 
  -3  -2  -2      676.55      764.65     19.56 o 
  -3  -2  -3       98.95      144.04      4.12 o 
  -3  -2  -4     2340.32     2391.41     15.35 o 
  -3  -2  -5      121.20      141.96      4.06 o 
  -3   2  -8     1165.79     1155.43     24.79 o 
  -3   2  -9       41.00       50.04      8.62 o 
  -3  -2 -10       96.90       93.62      5.62 o 
  -3   2 -11      136.97      140.26      5.30 o 
  -3   2 -12      598.83      602.13     26.39 o 
  -3   2 -15       81.00       74.15      6.81 o 
  -3   2 -16       94.92      112.54      6.86 o 
  -3  -2 -17        3.61       10.05      6.34 o 
   3  -3 -17       44.49       40.91      7.69 o 
   3   3 -16        4.68        1.48      5.13 o 
   3   3 -12       32.35       28.89      8.60 o 
   3  -3 -11      584.67      569.37     10.75 o 
   3  -3 -10     1305.08     1488.18     42.84 o 
   3  -3  -9       28.13       25.86     11.26 o 
   3  -3  -8      692.83      768.79     18.34 o 
  -3  -3   5     2176.20     2393.15     25.20 o 
  -3  -3   4     2417.06     2615.10     25.21 o 
  -3  -3   3      855.13      718.63     18.10 o 
  -3  -3   2       84.15      100.81      5.23 o 
  -3  -3   1      117.16      134.95      6.98 o 
  -3  -3  -1     6730.63     6604.32     55.04 o 
  -3  -3  -2     5905.07     5849.53     36.37 o 
  -3  -3  -3     2247.16     2301.64     23.39 o 
  -3  -3  -4      538.28      611.67     10.59 o 
  -3  -3  -5      236.02      253.06      6.88 o 
  -3  -3  -8      131.76      140.01     13.39 o 
  -3  -3  -9        6.90       -2.29     12.93 o 
  -3   3 -10       72.24       73.58      5.44 o 
  -3   3 -11       20.55       23.13      5.62 o 
  -3   3 -12      340.78      317.02     19.25 o 
  -3   3 -15       23.46       26.28      5.92 o 
  -3  -3 -16      268.66      297.84     15.47 o 
  -3  -3 -17        6.87        7.76      6.38 o 
   3  -4 -17       30.02       29.32      7.81 o 
   3   4 -16       35.46       37.61      5.08 o 
   3  -4 -12       16.59       25.09     12.95 o 
   3   4 -11      166.64      168.10      6.74 o 
   3  -4 -10      502.63      505.66     16.14 o 
   3  -4  -9       18.47       30.14     12.07 o 
   3  -4  -8        9.64        7.06      7.68 o 
  -3  -4   5       31.82       25.80      4.45 o 
  -3  -4   4      135.57      183.63      7.60 o 
  -3  -4   3      337.41      319.35     12.90 o 
  -3  -4   2      494.78      513.87     16.04 o 
  -3  -4   1        0.07        3.54      3.55 o 
  -3  -4  -2      995.73     1220.72     23.96 o 
  -3  -4  -3      354.73      345.84     12.85 o 
  -3  -4  -4     6863.72     6895.21     45.01 o 
  -3  -4  -5     2966.46     3170.83     30.04 o 
  -3  -4  -8      213.72      226.51     18.73 o 
  -3  -4  -9        1.23      -14.07     14.07 o 
  -3   4 -10      315.88      335.00      8.51 o 
  -3   4 -11      122.08      109.29      6.43 o 
  -3   4 -12      440.38      428.56     22.46 o 
  -3  -4 -16        3.48        3.06      7.04 o 
  -3  -4 -17       28.07       25.99      5.96 o 
   3  -5 -17       12.46       19.96      7.67 o 
   3   5 -16      226.46      270.35     14.06 o 
   3  -5 -12       92.32       93.90     13.03 o 
   3   5 -11      336.25      316.16      9.59 o 
   3  -5 -10       43.74       38.43      7.30 o 
   3  -5  -9      238.80      290.34     19.37 o 
   3  -5  -8     1340.04     1642.57     29.11 o 
  -3  -5   5      736.88      837.42     17.53 o 
   3  -5  -4     1740.82     1780.93     24.99 o 
  -3  -5   3        2.98       -0.43      4.38 o 
  -3  -5   2       65.84       51.94      6.35 o 
  -3  -5  -1        3.36       30.16      4.87 o 
  -3  -5  -2       35.10       16.86      4.99 o 
  -3  -5  -3     2991.19     3400.70     42.73 o 
  -3  -5  -4     1028.97     1059.46     23.74 o 
  -3  -5  -5      810.95      911.58     17.93 o 
  -3  -5  -8        0.16        1.44     12.09 o 
  -3  -5  -9       23.64       18.11      6.98 o 
  -3   5 -10      881.30      936.54     14.26 o 
  -3   5 -11      250.99      274.07      8.61 o 
  -3   5 -12       20.99       27.34      9.95 o 
  -3  -5 -16        3.85        1.28      6.57 o 
  -3  -5 -17        0.31        1.62      5.64 o 
   3   6 -16       39.14       34.86      7.00 o 
   3  -6 -12      164.43      152.54     14.94 o 
   3  -6 -11       28.36       39.53      6.92 o 
   3  -6 -10      728.39      704.48     13.87 o 
   3  -6  -9       27.88       20.35     10.27 o 
   3  -6  -8      116.76      158.67     15.81 o 
  -3  -6   5       92.65      117.65      7.31 o 
  -3  -6   4      885.43      967.90     25.95 o 
  -3  -6   3      955.15      901.49     24.85 o 
  -3  -6   2      328.46      371.82     15.91 o 
  -3  -6  -2      399.29      438.55     16.96 o 
  -3  -6  -3      107.43      124.23      9.24 o 
  -3  -6  -4      478.64      542.71     18.49 o 
  -3  -6  -5        1.38        6.71      6.91 o 
  -3  -6  -8     1936.11     1750.97     51.78 o 
  -3  -6  -9       53.46       59.32      6.29 o 
  -3   6 -10       85.82       73.60      6.69 o 
  -3   6 -11      152.16      161.71      9.83 o 
  -3  -6 -16      103.80      115.05      6.50 o 
   3  -7 -16       59.72       52.25      5.41 o 
   3  -7 -12        1.98        8.56     12.62 o 
   3  -7 -11      118.57      112.05      7.45 o 
   3  -7 -10      170.38      187.39      8.33 o 
   3  -7  -9      213.73      182.02      9.25 o 
   3  -7  -8      497.06      530.74     27.15 o 
   3  -7  -6     1584.14     2029.71     50.26 o 
  -3  -7   5      210.04      214.61     10.44 o 
  -3  -7   4     1145.88     1092.17     29.50 o 
  -3  -7   3     1996.01     1848.45     37.64 o 
  -3  -7   2       51.58       37.26      6.18 o 
  -3  -7  -2       23.45       33.41      6.72 o 
  -3  -7  -3        3.24        1.64      6.97 o 
  -3  -7  -4      227.86      299.14     15.60 o 
  -3  -7  -5       49.13       30.70      8.21 o 
  -3  -7  -8      101.26      124.13     16.12 o 
  -3   7  -9      188.42      206.81      7.91 o 
  -3   7 -10     1262.43     1243.21     26.56 o 
  -3   7 -11      364.84      377.29     14.98 o 
  -3  -7 -16        0.31       -1.51      6.53 o 
   3   8 -16      158.82      171.63      9.41 o 
   3  -8 -12      899.37      923.06     34.72 o 
   3  -8 -11        2.35       -3.47      6.70 o 
   3  -8 -10       39.24       38.40      8.44 o 
   3   8  -9       59.20       58.22     10.20 o 
   3  -8  -8       66.50       54.97     21.41 o 
   3  -8  -6       15.39       58.22     16.96 o 
  -3  -8   5      121.53      108.29      9.50 o 
  -3  -8   4        2.91        8.20      8.00 o 
  -3  -8   3        0.00        6.72      8.19 o 
  -3  -8   2       24.89       24.22      7.73 o 
  -3  -8  -2      170.64      130.87     11.94 o 
  -3  -8  -3       11.28       14.71      8.82 o 
  -3  -8  -4      189.66      177.55     12.83 o 
  -3  -8  -5        6.12       -0.07     12.32 o 
  -3  -8  -8        9.39        4.91     14.11 o 
  -3   8  -9      567.70      642.20     14.85 o 
  -3   8 -10     1573.73     1663.39     30.45 o 
  -3   8 -11        1.82       13.76     12.59 o 
  -3  -8 -16        0.41       -0.06      5.56 o 
   3  -9 -12       86.92       74.68     10.84 o 
   3  -9 -11      270.19      248.21     12.00 o 
   3  -9 -10        1.46        0.50      8.27 o 
   3   9  -9       15.66        2.29     12.64 o 
   3  -9  -8      312.25      326.66     28.69 o 
   3  -9  -6      610.62      637.11     31.94 o 
  -3  -9   5        0.05        1.79     10.65 o 
  -3  -9   4      270.29      238.89     15.88 o 
  -3  -9   3        1.71        5.90      8.75 o 
  -3  -9   2      362.21      328.55     18.29 o 
  -3  -9  -2        3.84        1.30      8.97 o 
  -3  -9  -3      361.61      401.60     19.92 o 
  -3  -9  -4       99.65      107.26     12.84 o 
  -3   9  -9        0.05       17.00     10.40 o 
  -3   9 -10        5.39        8.43     12.28 o 
  -3   9 -11      209.87      202.31     15.42 o 
   3 -10 -12       17.44       13.21     10.20 o 
   3  10 -11      222.76      198.41     10.68 o 
   3 -10 -10       89.24       77.02      8.13 o 
   3  10  -9      441.21      424.72     19.89 o 
   3 -10  -6      210.20      185.50     25.32 o 
   3  10  -5        2.41       -8.73     11.89 o 
  -3 -10   4      142.08      126.43     14.39 o 
  -3 -10   3        7.88       11.52     11.08 o 
  -3 -10   2        3.08        2.61     12.55 o 
  -3 -10  -2      402.69      433.73     22.44 o 
  -3 -10  -3       79.26       78.65     12.51 o 
  -3 -10  -4      160.51      162.28     15.45 o 
  -3  10  -5       22.84       23.97     15.37 o 
  -3  10  -9       18.03       22.86      9.45 o 
  -3  10 -10      107.76       97.61     11.97 o 
  -3  10 -11        2.87       -9.89      9.89 o 
   3 -11 -12        0.82        0.34      8.90 o 
   3 -11 -11       14.70       18.33      6.79 o 
   3  11 -10       16.47       18.63      7.55 o 
   3  11  -9        9.99        1.90     12.38 o 
   3 -11  -5        0.12      -18.10     34.10 o 
  -3 -11   4      960.58      893.09     22.26 o 
  -3 -11   3      732.31      694.17     19.42 o 
  -3 -11   2      440.92      417.65     15.21 o 
  -3 -11  -2       19.25        4.36     10.14 o 
  -3 -11  -3       49.05       42.62      9.77 o 
  -3 -11  -4       11.04       -2.17     11.10 o 
  -3 -11  -5       28.68       24.34     15.41 o 
  -3  11  -9        0.67        0.00      9.31 o 
  -3  11 -10       11.62        5.96      9.88 o 
  -3  11 -11        0.78        3.07      8.64 o 
   3 -12 -12      125.30      137.20     11.43 o 
   3 -12 -11        0.51       -5.25      6.82 o 
   3 -12 -10        0.55       -6.82      7.68 o 
   3  12  -9      372.08      393.65     11.10 o 
   3  12  -5      338.65      277.55     17.03 o 
   3  12  -4        0.36        0.75     12.20 o 
   3  12  -3     1365.54     1326.58     37.12 o 
   3  12  -2      133.44      100.22     12.98 o 
  -3 -12  -2      351.23      351.13     18.20 o 
  -3 -12  -3       40.18       61.16     13.66 o 
  -3  12  -4      601.88      531.85     16.39 o 
  -3  12  -5        2.81        4.19     18.01 o 
  -3  12  -9      145.35      122.09     12.01 o 
  -3  12 -10      187.79      168.52     12.72 o 
  -3  12 -11        0.19        3.20      7.93 o 
   3 -13 -12      366.18      464.34     17.35 o 
   3 -13 -11      195.00      217.02      8.31 o 
   3 -13 -10       34.49       45.67      9.86 o 
   3  13  -9        2.60       11.36      6.75 o 
   3  13  -4       72.19       75.80     11.02 o 
   3  13  -3      192.98      195.18     15.59 o 
   3  13  -2      483.47      450.02     22.77 o 
  -3 -13  -3        0.15        2.27     13.67 o 
  -3 -13  -4       33.36       31.22     14.46 o 
  -3  13  -5        3.16        9.85     16.55 o 
  -3  13  -9       48.18       52.10      9.68 o 
  -3  13 -10       26.80       26.68      8.44 o 
  -3  13 -11        5.61        9.23      7.41 o 
   3 -14 -11       22.68       26.53      8.11 o 
   3 -14 -10      111.70      130.58     10.53 o 
   3  14  -9      115.63      133.91      6.47 o 
   3 -14  -8      350.05      400.60     20.63 o 
   3  14  -4      160.67      149.28     13.32 o 
   3  14  -3      168.56      143.80     12.88 o 
  -3 -14   2      209.92      208.41     10.95 o 
  -3 -14  -3        2.83       -3.34      8.28 o 
  -3 -14  -4      369.53      373.64     13.49 o 
  -3  14  -9        6.15       14.14      8.99 o 
  -3  14 -10       17.17       23.69      8.22 o 
  -3  14 -11        3.16        8.19      7.19 o 
   3 -15 -10      283.99      349.87     12.76 o 
  -3 -15   9       27.84       36.11      6.27 o 
   3 -15  -8      130.84      154.29     11.40 o 
  -3 -15   4        5.78        6.18      6.44 o 
  -3 -15   3      301.68      293.07     12.12 o 
  -3 -15   2      482.04      468.51     21.45 o 
  -3 -15  -3       31.28       28.60      7.43 o 
  -3 -15  -4       18.98       17.37      7.49 o 
  -3  15  -9        5.51        7.10      9.41 o 
   3 -16  -8      252.12      271.46     10.96 o 
  -3 -16   4       25.13       16.70      5.74 o 
  -3 -16   3        0.58       -2.11      8.20 o 
  -3 -16   2       47.39       46.29      9.16 o 
  -3 -16  -3       13.47       16.14      5.78 o 
  -3  16  -4        1.73        7.02      8.33 o 
  -3 -17   4       27.16       24.35      4.89 o 
  -3 -17   3      216.86      219.65      8.92 o 
  -3 -17   2      139.64      135.72      7.11 o 
   3  17   2       81.93      110.83      9.13 o 
  -3 -17  -3       57.33       55.04      6.34 o 
  -3  17  -4      123.98      149.88     10.15 o 
  -3 -18   4        5.49        1.59      4.37 o 
  -3 -18   3       41.43       40.45      4.46 o 
  -3 -18   2      300.97      334.04      8.89 o 
   3 -18   3        0.61        5.29      5.10 o 
  -3  18  -4      141.58      113.52      6.54 o 
   4   0 -18       17.57       26.26      6.95 o 
   4   0 -12       37.04       34.68     12.39 o 
   4   0 -10       62.53       47.34     13.91 o 
   4   0  -8      217.14      236.44     10.13 o 
   4   0  -4     3727.10     4021.05     48.47 o 
   4   0  -2       59.27       48.55      5.83 o 
   4   0   2     1566.13     1698.36     13.96 o 
  -4   0  -4      136.68      114.35      6.13 o 
  -4   0  -8      337.52      357.96     14.13 o 
  -4   0 -10     1080.85     1161.78     26.67 o 
  -4   0 -12      164.97      147.72     12.89 o 
  -4   0 -16       95.51       90.51      8.63 o 
   4   1 -17       30.85       28.66      5.62 o 
   4  -1 -11     1540.01     1526.10     17.22 o 
   4  -1 -10      450.36      552.02     24.50 o 
   4  -1  -9       50.77       41.73     10.95 o 
   4   1  -8       12.19       21.75      5.31 o 
   4   1  -5      272.91      321.85      8.13 o 
   4   1  -4     3827.40     4176.18     36.22 o 
   4   1  -3      195.46      233.77      5.42 o 
   4   1  -2     2873.50     3137.76     28.57 o 
  -4  -1   1      728.00      726.57     10.58 o 
   4   1   1      380.63      370.97      5.68 o 
   4   1   2       34.31       37.75      1.85 o 
   4  -1   3      950.37      988.99      9.28 o 
  -4   1  -4     3263.93     3708.68     23.69 o 
  -4  -1  -5       24.96       26.66      2.78 o 
  -4   1  -8     1074.11     1238.99     20.85 o 
  -4   1  -9       17.20       26.47      9.96 o 
  -4   1 -10      456.05      520.25     10.95 o 
  -4   1 -11        0.85       -0.78      7.02 o 
  -4  -1 -12      288.84      270.53     12.79 o 
  -4   1 -15       43.20       29.42      5.44 o 
  -4   1 -16       36.71       50.50      5.00 o 
  -4  -1 -17        7.11       16.13      6.02 o 
   4   2 -17       27.54       24.49      5.69 o 
   4   2 -16      355.39      325.00     11.67 o 
   4  -2 -12     1406.95     1654.31     41.43 o 
   4   2 -11      150.10      138.85      6.29 o 
   4  -2 -10      115.47      110.23     14.14 o 
   4  -2  -9     1021.58     1232.41     35.05 o 
   4  -2  -8      135.59      129.48      7.63 o 
   4   2  -5      629.42      724.60     12.20 o 
  -4  -2   4     1737.26     1857.82     15.74 o 
  -4  -2   3      329.61      343.12      6.27 o 
  -4  -2   2        2.44        3.71      1.82 o 
   4   2  -1     1133.50     1210.45     16.66 o 
  -4  -2  -1       19.46       15.09      4.34 o 
  -4  -2  -2     1653.30     1567.76     19.72 o 
  -4  -2  -3       23.29       32.21      3.72 o 
  -4  -2  -4        8.98       15.93      2.24 o 
  -4  -2  -5        0.01        5.87      3.03 o 
  -4   2  -8       54.19       43.60      7.17 o 
  -4   2  -9       95.00       93.02     10.06 o 
  -4  -2 -10      184.61      184.09      6.78 o 
  -4   2 -11       15.04       13.26      7.29 o 
  -4   2 -12      266.38      256.10     10.26 o 
  -4   2 -15       27.42       28.22      5.53 o 
  -4  -2 -16       25.78       16.73      6.88 o 
  -4  -2 -17        3.90        5.07      5.90 o 
   4   3 -17        0.47       -2.77      5.87 o 
   4   3 -16       17.91       12.60      9.72 o 
   4  -3 -12       90.25      113.58     14.71 o 
   4   3 -11        3.53       -1.97      6.48 o 
   4  -3 -10     1007.59      926.06     17.52 o 
   4  -3  -9      126.97      156.10     14.01 o 
   4  -3  -8       27.77       24.42      7.20 o 
  -4  -3   5      638.62      768.82     15.20 o 
   4  -3  -4      518.14      596.49     16.27 o 
  -4  -3   3     2239.88     2851.73     21.25 o 
  -4  -3   2        4.08        5.21      2.90 o 
  -4  -3   1      200.86      170.13      8.73 o 
  -4  -3  -1      320.26      274.20     12.99 o 
  -4  -3  -2       19.91       17.67      3.34 o 
  -4  -3  -3      677.38      600.64     11.07 o 
  -4  -3  -4     2601.95     2814.69     24.54 o 
  -4  -3  -5       31.52       32.97      3.75 o 
  -4  -3  -8      839.38      913.16     33.78 o 
  -4  -3  -9       44.17       36.82     15.74 o 
  -4   3 -10        6.08        4.34      6.64 o 
  -4   3 -11       59.75       63.83      6.65 o 
  -4  -3 -12      561.63      624.59     15.27 o 
  -4  -3 -15        5.42       12.42      7.41 o 
  -4  -3 -16        0.59       -2.13      6.91 o 
  -4  -3 -17        3.32        8.16      5.67 o 
   4  -4 -17        0.16        0.07      7.44 o 
   4   4 -16       32.29       34.51      6.33 o 
   4   4 -12      171.56      147.07      9.32 o 
   4   4 -11        0.07       -1.81      6.78 o 
   4  -4 -10        6.61        0.44      7.11 o 
   4  -4  -9        3.54       -7.49     14.06 o 
   4  -4  -8        7.81       21.43      8.03 o 
   4  -4  -6     1493.96     1895.76     37.25 o 
  -4  -4   5      695.51      937.05     17.70 o 
  -4  -4   4      397.79      531.83     12.72 o 
   4  -4  -3      417.23      423.17     10.79 o 
  -4  -4   2      601.84      554.95     18.57 o 
  -4  -4   1      603.36      492.64     11.49 o 
  -4  -4  -2      212.53      267.35      9.39 o 
  -4  -4  -3      265.83      286.39      9.98 o 
  -4  -4  -4      114.70      131.62      7.13 o 
  -4  -4  -5     1321.35     1433.94     18.58 o 
  -4  -4  -8      156.27      132.11     14.90 o 
  -4   4  -9      285.40      309.87      9.26 o 
  -4  -4 -10      693.12      734.10     13.15 o 
  -4   4 -11      230.75      227.83      8.27 o 
  -4  -4 -12        8.69       -0.17      8.60 o 
  -4  -4 -15      173.06      197.69     12.77 o 
  -4  -4 -16        2.78       -3.66      6.38 o 
   4  -5 -17       16.38       11.93      7.73 o 
   4  -5 -16       31.94       24.03      8.20 o 
   4  -5 -12       85.00       94.44     13.78 o 
   4  -5 -11       19.55       22.35      7.23 o 
   4   5 -10      379.87      362.72      9.89 o 
   4  -5  -9       21.91       34.40     15.65 o 
   4  -5  -8      638.09      716.39     19.73 o 
  -4  -5   5      112.46      129.72      7.39 o 
   4  -5  -4      123.17      176.81      8.13 o 
  -4  -5   3       37.41       32.48      5.84 o 
  -4  -5   2     1276.29     1068.03     26.92 o 
  -4  -5  -2      226.48      212.61     12.21 o 
  -4  -5  -3      629.95      753.45     22.26 o 
  -4  -5  -4     1936.63     1831.62     26.89 o 
  -4  -5  -5       56.60       56.44      6.73 o 
  -4  -5  -8      823.05      737.55     32.50 o 
  -4  -5  -9      193.64      192.34      7.90 o 
  -4   5 -10      147.17      151.32      7.34 o 
  -4   5 -11      263.54      250.08     10.00 o 
  -4   5 -12      680.48      669.45     27.33 o 
  -4  -5 -15       25.18       26.71      6.26 o 
  -4  -5 -16       13.58       17.39      6.22 o 
   4  -6 -16        0.74       -8.57      8.57 o 
   4  -6 -12      474.47      478.00     24.73 o 
   4  -6 -11       12.52        6.57      6.83 o 
   4  -6 -10       95.18       73.16      9.51 o 
   4   6  -9      135.27      153.27      8.94 o 
   4  -6  -8      344.63      467.75     16.56 o 
   4  -6  -6      955.99     1231.38     35.21 o 
  -4  -6   5      725.18      736.32     17.97 o 
   4  -6  -4      188.84      219.32      9.78 o 
  -4  -6   3     1799.68     1841.72     37.90 o 
  -4  -6   2     1857.13     1715.81     36.35 o 
  -4  -6  -2      218.17      210.28     13.02 o 
  -4  -6  -3      424.22      541.72     20.03 o 
  -4  -6  -4      110.98      130.51     10.56 o 
  -4  -6  -5     1178.66     1242.61     23.48 o 
  -4   6  -8      435.79      452.28     16.14 o 
  -4   6  -9       29.95       32.33      7.45 o 
  -4   6 -10      146.42      150.49     10.50 o 
  -4   6 -11      722.93      777.46     21.64 o 
  -4  -6 -15       71.89       66.78      5.83 o 
  -4  -6 -16       96.57       96.98      6.83 o 
   4  -7 -12      695.65      656.17     29.77 o 
   4  -7 -11      230.04      212.56      8.95 o 
   4   7 -10      175.57      162.98      9.64 o 
   4   7  -9      248.13      224.66     11.10 o 
   4   7  -8      171.09      143.86     11.12 o 
   4  -7  -6      374.30      456.15     22.57 o 
  -4  -7   5      506.39      559.78     16.57 o 
   4  -7  -4      315.02      312.80     12.57 o 
  -4  -7   3      432.52      431.61     19.58 o 
  -4  -7   2      312.05      252.19     15.44 o 
  -4  -7  -2      499.24      531.67     21.14 o 
  -4  -7  -3      349.58      332.05     16.98 o 
  -4  -7  -4        0.08        5.05      9.51 o 
  -4  -7  -5      179.11      144.64     15.36 o 
  -4  -7  -8        0.41      -10.51     19.59 o 
  -4   7  -9       87.69       90.53      9.84 o 
  -4   7 -10     1324.17     1298.69     27.68 o 
  -4   7 -11       43.47       48.89      8.30 o 
  -4   7 -15       82.15       87.29      8.43 o 
  -4  -7 -16       69.01       78.09      5.75 o 
   4   8 -12       16.06       21.20      7.14 o 
   4  -8 -11       10.71       10.95      7.10 o 
   4  -8 -10       27.97       16.88      9.36 o 
   4   8  -9      159.90      137.82     11.49 o 
   4  -8  -6      100.38      138.84     18.28 o 
  -4  -8   5       43.20       31.68      9.00 o 
  -4  -8   4     1093.99      912.23     29.93 o 
  -4  -8   3        0.07        4.88      9.55 o 
  -4  -8   2      831.65      825.07     27.91 o 
  -4  -8  -2       10.68        6.93      8.38 o 
  -4  -8  -3      160.28      203.78     14.56 o 
  -4  -8  -4      209.86      191.48     14.16 o 
  -4  -8  -5        0.93       -7.31     17.46 o 
  -4  -8  -8      259.03      242.35     27.67 o 
  -4   8  -9        9.35        7.65     10.31 o 
  -4   8 -10      166.85      155.12      9.31 o 
  -4   8 -11        5.23       17.06      8.81 o 
  -4  -8 -15       10.52        3.73      4.88 o 
   4  -9 -12      206.81      186.90     16.00 o 
   4  -9 -11        7.25        6.23      7.47 o 
   4   9 -10      464.58      431.54     20.84 o 
   4   9  -9      286.29      246.24     15.10 o 
  -4  -9   4      170.22      129.77     12.97 o 
  -4  -9   3      292.08      275.30     18.29 o 
  -4  -9   2      227.93      202.80     15.65 o 
  -4  -9  -2      184.10      184.27     14.80 o 
  -4  -9  -3        6.20       13.26     11.99 o 
  -4  -9  -4        3.76        7.66     14.79 o 
  -4  -9  -5       10.98       10.21     22.88 o 
  -4   9  -9      118.22      102.87     12.15 o 
  -4   9 -10       84.12       59.23     11.31 o 
  -4   9 -11       18.15       12.55     11.12 o 
  -4  -9 -15        1.41       -1.00      5.84 o 
   4 -10 -12       90.36       74.86      6.50 o 
   4 -10 -11      147.70      140.68      8.85 o 
   4  10 -10      106.29       99.35      8.32 o 
   4  10  -9      297.41      257.90     15.60 o 
   4  10  -8       25.41       28.72     14.03 o 
  -4 -10   5       27.77       52.69     10.63 o 
  -4 -10   4      130.14      137.16      9.68 o 
  -4 -10   3      165.06      142.66      9.58 o 
  -4 -10   2      186.93      170.61     14.75 o 
  -4 -10  -2      483.33      456.29     14.93 o 
  -4 -10  -3      174.26      163.64     10.91 o 
  -4 -10  -4       31.48       18.11     12.12 o 
  -4 -10  -5       66.60       43.58     14.69 o 
  -4  10  -9       44.95       19.48     12.68 o 
  -4  10 -10       47.03       33.07     11.28 o 
  -4  10 -11       22.86       19.63      9.33 o 
   4 -11 -12       44.59       45.58      9.09 o 
   4 -11 -11      477.51      484.44     15.18 o 
   4  11 -10      333.96      331.62     12.89 o 
   4  11  -9       58.56       57.90      9.55 o 
  -4 -11   4     1265.93     1200.99     26.09 o 
  -4 -11   3      143.19      136.11      9.80 o 
  -4 -11   2       33.18       43.33     10.14 o 
  -4 -11  -2       12.97       20.40     10.29 o 
  -4 -11  -3       17.72       16.28     11.57 o 
  -4 -11  -4        0.60        3.57     14.25 o 
  -4  11  -5       18.18       18.86     11.84 o 
  -4  11  -9        9.92       -4.48      8.64 o 
  -4  11 -10       52.48       72.67      9.65 o 
  -4  11 -11        0.13        1.28      8.92 o 
   4 -12 -12       40.59       35.32      8.49 o 
   4 -12 -11      141.38      164.15      8.40 o 
   4  12 -10        0.62        4.22      7.68 o 
   4  12  -9       12.31        8.87     12.46 o 
   4  12  -4     1167.24     1154.35     35.47 o 
   4  12  -3        9.91        1.06     11.87 o 
  -4 -12   2     1037.04     1033.56     23.22 o 
  -4 -12  -2      360.56      330.71     18.10 o 
  -4 -12  -3       68.98       63.25     10.88 o 
  -4  12  -4      385.15      373.77     14.07 o 
  -4  12  -5       87.45       79.03     10.98 o 
  -4  12  -9        2.04        4.28      7.77 o 
  -4  12 -10      162.92      141.71     11.70 o 
  -4  12 -11        0.15       -2.09      8.09 o 
   4 -13 -12        3.18        7.31      7.42 o 
   4 -13 -11       77.98       84.26      8.89 o 
   4 -13 -10        5.92       -2.91      9.36 o 
   4  13  -9      114.46      118.48      6.98 o 
  -4 -13   5      486.76      451.23     15.37 o 
  -4 -13   4        6.90        3.21      7.99 o 
  -4 -13   3      128.97      107.29      8.09 o 
  -4 -13   2      535.05      474.29     15.87 o 
  -4 -13  -2      321.92      325.65     18.03 o 
  -4 -13  -3       88.86       67.54     12.86 o 
  -4  13  -4       89.78       84.95     10.78 o 
  -4  13  -5      137.00      105.15     10.71 o 
  -4  13  -9       71.68       70.50      7.00 o 
  -4  13 -10       32.49       24.48      7.76 o 
  -4  13 -11       17.36       16.88      7.09 o 
   4 -14 -11       10.70       18.00      7.25 o 
   4 -14 -10      142.54      214.72     13.12 o 
   4  14  -9       51.42       52.98      5.91 o 
  -4 -14   4      318.75      329.77     13.25 o 
  -4 -14   3      501.15      467.82     16.13 o 
  -4 -14   2       67.59       60.60      7.70 o 
  -4 -14  -2      426.72      429.05     20.39 o 
  -4 -14  -3        3.09       -2.78      6.71 o 
  -4 -14  -4       52.45       21.76      7.87 o 
  -4 -14  -5       11.22       23.54     13.82 o 
  -4  14  -9       26.31       29.23      6.51 o 
  -4  14 -10        4.09        7.23      7.60 o 
   4 -15 -10       66.19       80.25      7.26 o 
   4 -15  -9        0.25        8.30      7.99 o 
   4 -15  -8       24.44       40.08      8.86 o 
   4  15  -5       60.99       88.04      9.19 o 
  -4 -15   4       67.10       65.43      6.58 o 
  -4 -15   3        9.80        8.09      6.01 o 
  -4 -15   2      128.47      108.90     11.07 o 
   4  15   2        0.12       -8.18     11.02 o 
  -4 -15  -3      464.70      513.15     11.94 o 
  -4 -15  -4       15.08        6.96      7.11 o 
   4 -16  -8       97.59      123.10      8.10 o 
   4  16  -5        2.52        4.84      7.17 o 
  -4 -16   4        5.75        6.81      5.49 o 
  -4 -16   3      109.63       95.97      6.79 o 
  -4 -16   2       73.72       64.73      6.09 o 
  -4 -16  -2       55.19       67.63      5.41 o 
  -4 -16  -3       38.32       38.48      6.54 o 
  -4 -16  -4       56.36       52.80      6.61 o 
   4 -17  -5        0.18       11.86      9.78 o 
  -4 -17   4       90.63       94.78      5.68 o 
  -4 -17   3        5.26        6.98      4.87 o 
  -4 -17   2        2.09        2.94      5.12 o 
  -4 -17  -2       32.13       31.75      5.12 o 
  -4 -17  -3        1.17       -3.42      6.08 o 
  -4  17  -4        0.19        2.35      7.36 o 
  -4 -18   4       33.15       22.44      4.19 o 
  -4 -18   3       60.72       60.73      4.50 o 
  -4 -18   2        2.18        4.81      4.53 o 
  -4  18  -2       20.95       15.11      7.30 o 
   5   0 -16       40.69       37.56      8.46 o 
   5   0 -12     3603.68     3444.78     58.01 o 
   5   0 -10        3.03        7.65     10.11 o 
   5   0  -8        4.87        4.06      9.95 o 
   5   0  -4     2023.45     2238.67     40.38 o 
   5   0  -2     9814.16    10131.92     79.04 o 
   5   0   2     4042.32     4228.89     22.12 o 
  -5   0  -4       18.49       15.50      4.26 o 
  -5   0  -8        4.84       -8.10     10.15 o 
  -5   0 -10       10.28        0.15     13.93 o 
  -5   0 -12      169.24      173.42     10.91 o 
  -5   0 -16       79.73       98.29      8.48 o 
   5   1 -17       99.79      110.54      5.98 o 
   5   1 -16      104.29      103.46      6.73 o 
   5   1 -12     1183.46     1046.16     32.43 o 
   5   1 -11      136.11      122.90      7.37 o 
   5   1 -10      708.92      677.14     12.46 o 
   5  -1  -9      600.42      738.81     27.92 o 
   5   1  -8     1389.73     1571.23     28.04 o 
   5  -1  -6      503.63      771.51     20.31 o 
   5   1  -5       12.24       10.94      4.31 o 
   5   1  -4     1569.36     1868.36     26.68 o 
   5   1  -3      326.73      413.90     12.27 o 
  -5  -1   2     2021.71     2350.64     21.80 o 
  -5  -1   1        1.54        6.26      2.75 o 
   5   1   1      154.80      134.73      3.55 o 
   5   1   2     2749.71     2909.60     17.69 o 
   5  -1   3        2.43        0.87      2.56 o 
  -5   1  -4      572.47      681.95     10.38 o 
  -5   1  -5        4.61        2.74      3.88 o 
  -5   1  -8       16.55       18.18      7.32 o 
  -5   1  -9       81.79      100.17      7.16 o 
  -5   1 -10      382.76      403.79     12.56 o 
  -5   1 -11        7.38        2.81      7.03 o 
  -5   1 -12      276.74      292.17      9.31 o 
  -5   1 -15       73.60       81.03      4.52 o 
  -5  -1 -16      142.17      163.14      9.65 o 
   5   2 -17       24.32       28.01      5.63 o 
   5   2 -16       25.60       21.60      5.88 o 
   5   2 -11      137.90      126.70      7.38 o 
   5   2 -10      858.45      786.89     15.80 o 
   5  -2  -9       67.97       77.23     15.49 o 
   5  -2  -8     1090.19     1218.42     35.03 o 
   5   2  -5      485.68      545.56     15.30 o 
  -5  -2   4     2354.53     2511.49     21.69 o 
  -5  -2   3     1284.83     1447.12     16.93 o 
  -5  -2   2       16.57       37.56      3.23 o 
   5   2  -1     2701.65     2650.20     22.82 o 
   5  -2   1       31.25       46.73      3.27 o 
   5  -2   2     1017.42     1131.47     13.91 o 
   5  -2   3      733.95      864.82     12.74 o 
  -5   2  -4      560.44      580.88     12.46 o 
  -5   2  -5      115.27      152.97      7.10 o 
  -5   2  -8       11.94       31.09     10.78 o 
  -5   2  -9        8.04       13.96      7.65 o 
  -5  -2 -10       25.34       12.73      7.50 o 
  -5   2 -11       12.49       20.53      7.45 o 
  -5   2 -12       26.39       28.73      6.93 o 
  -5   2 -15       25.65       24.75      4.07 o 
  -5  -2 -16       11.95        7.94      6.57 o 
   5  -3 -17       17.73       17.40      7.33 o 
   5   3 -16        4.51       12.54      6.08 o 
   5  -3 -12        6.90        9.28     15.49 o 
   5   3 -11       17.03       10.75      6.50 o 
   5   3 -10      465.60      415.18     10.05 o 
   5  -3  -9      106.26      125.17     16.06 o 
   5  -3  -8       71.28       91.32     12.12 o 
   5  -3  -5      108.67      102.70     11.08 o 
   5  -3  -4     1958.89     2232.55     42.88 o 
  -5  -3   3      191.26      255.49     10.38 o 
  -5  -3   2        1.47       -3.64      5.52 o 
  -5  -3   1      474.06      419.57     15.69 o 
  -5  -3  -1     1054.73     1001.86     27.09 o 
  -5  -3  -2      215.80      221.51      8.96 o 
  -5  -3  -3        0.02        2.47      3.95 o 
  -5  -3  -4       50.68       82.40      4.24 o 
  -5   3  -5       97.39      108.95      6.61 o 
  -5  -3  -8      119.28      106.46     16.18 o 
  -5   3  -9       98.86      103.02      7.03 o 
  -5  -3 -10      301.48      342.58      9.32 o 
  -5   3 -11       66.05       63.93      6.83 o 
  -5   3 -12        3.07        2.31      6.26 o 
  -5   3 -15        9.67       12.70      4.97 o 
  -5  -3 -16        1.17        3.78      6.58 o 
   5  -4 -17        0.02       -1.76      7.61 o 
   5  -4 -16       31.07       30.88      7.83 o 
   5  -4 -12      575.48      553.91     17.40 o 
   5  -4 -11       47.41       40.46      7.35 o 
   5   4 -10      204.89      194.75      8.55 o 
   5   4  -9      159.57      206.16     10.60 o 
   5  -4  -8     1447.93     1581.00     41.33 o 
  -5  -4   5      167.30      170.76     11.89 o 
  -5  -4   4      454.12      381.27     17.45 o 
  -5  -4   3       87.65       93.92      5.17 o 
  -5  -4   2      230.68      240.82      8.86 o 
  -5  -4   1      254.22      252.14      9.38 o 
  -5  -4  -1       55.32       81.56      8.66 o 
  -5  -4  -2      598.18      639.41     15.84 o 
  -5  -4  -3      326.30      321.37      9.33 o 
  -5  -4  -4      281.80      364.00     10.30 o 
  -5   4  -5        0.90        0.84      7.25 o 
  -5  -4  -8      481.15      498.58     25.51 o 
  -5   4  -9      391.22      406.90      9.78 o 
  -5   4 -10      311.13      318.26      9.83 o 
  -5   4 -11        1.66       -6.36      6.48 o 
  -5   4 -12       70.81       80.31      5.99 o 
  -5  -4 -15      114.74      157.86     10.95 o 
  -5  -4 -16        8.13        4.58      6.16 o 
   5  -5 -17        8.33        7.41      7.23 o 
   5  -5 -16        3.52        2.44      8.11 o 
   5   5 -12      736.95      743.69     20.35 o 
   5  -5 -11       15.90       14.97      7.34 o 
   5  -5 -10      127.37      111.93      7.65 o 
   5  -5  -9      201.70      175.42      8.67 o 
   5  -5  -8      848.70      834.75     31.38 o 
  -5  -5   5      263.93      242.68     14.54 o 
  -5  -5   4        9.91        9.66      7.63 o 
  -5  -5   3      226.68      209.54     13.59 o 
  -5  -5   2       31.26       26.35      5.66 o 
  -5  -5   1       11.86       13.11      5.25 o 
  -5  -5  -2       11.58       32.66      7.50 o 
  -5  -5  -3      981.03      735.72     18.09 o 
  -5  -5  -4        1.84       -0.29      7.12 o 
  -5   5  -5      553.40      519.41     16.56 o 
  -5   5  -8      453.67      481.94     16.45 o 
  -5   5  -9       14.51        8.40      7.00 o 
  -5   5 -10      308.91      329.38      9.88 o 
  -5   5 -11       49.81       45.60      7.09 o 
  -5   5 -12      108.00       90.02      8.83 o 
  -5  -5 -15       26.88       32.09      6.97 o 
  -5  -5 -16       18.96       19.13      5.89 o 
   5  -6 -16        9.47        7.22      8.44 o 
   5  -6 -12       34.80       38.11     13.51 o 
   5  -6 -11        0.00        0.08      7.16 o 
   5  -6 -10      291.27      249.98     11.91 o 
   5   6  -9       64.77       41.79      8.97 o 
   5  -6  -8     1097.63     1175.88     38.26 o 
  -5  -6   5      130.70      139.91     11.41 o 
  -5  -6   4      499.42      397.36     19.22 o 
  -5  -6   3       44.40       37.25      7.37 o 
  -5  -6   2      196.85      188.48     13.70 o 
  -5  -6  -2      269.26      274.36     15.62 o 
  -5  -6  -3       26.76       23.48      9.29 o 
  -5  -6  -4        3.31       -8.06      8.06 o 
  -5  -6  -5      229.61      208.66     16.99 o 
  -5  -6  -8        1.82       16.23     23.94 o 
  -5   6  -9        1.06       -4.78     10.69 o 
  -5   6 -10      150.15      142.26      9.91 o 
  -5   6 -11      466.83      458.49     16.77 o 
  -5   6 -12       73.42       78.23      8.34 o 
  -5  -6 -15       48.39       48.28      6.84 o 
   5  -7 -16      184.32      141.84      8.85 o 
   5  -7 -12      333.33      326.58     14.02 o 
   5  -7 -11       16.69       12.57      6.94 o 
   5  -7 -10      405.44      369.30     13.85 o 
   5   7  -9      126.44      115.69      9.72 o 
   5  -7  -8     1433.77     1583.34     45.96 o 
  -5  -7   5       49.32       47.90     10.61 o 
  -5  -7   4     1864.43     1797.62     42.44 o 
  -5  -7   3      229.75      245.18     16.45 o 
  -5  -7   2       63.44       46.41      8.04 o 
  -5  -7  -2        1.79        7.80      9.95 o 
  -5  -7  -3      119.27      114.37     11.45 o 
  -5  -7  -4      198.95      152.91     10.86 o 
  -5  -7  -5        3.35       19.46     17.52 o 
  -5  -7  -6      784.17      752.58     32.76 o 
  -5  -7  -8     1569.88     1435.45     46.12 o 
  -5   7  -9      344.19      338.57     14.42 o 
  -5   7 -10       20.78       26.69      9.33 o 
  -5   7 -11       15.87       20.72      8.58 o 
  -5   7 -12        3.63       -3.01      7.79 o 
  -5  -7 -15       29.78       39.41      6.59 o 
   5  -8 -12      338.43      343.30     13.99 o 
   5  -8 -11        1.72        8.53      7.08 o 
   5  -8 -10      197.04      154.95     10.15 o 
   5  -8  -9        0.69       -2.60      9.89 o 
   5  -8  -8      684.52      814.82     32.80 o 
  -5  -8   5      140.47      136.28     13.17 o 
  -5  -8   4      400.12      345.23     19.54 o 
  -5  -8   3       13.73        8.91     10.18 o 
  -5  -8   2       12.27       28.80     10.55 o 
  -5  -8  -2       32.35       30.80     11.61 o 
  -5  -8  -3        6.34       10.22     11.65 o 
  -5  -8  -4      108.07       78.52     11.89 o 
  -5  -8  -5       73.10       73.79     13.06 o 
  -5  -8  -6       85.44       44.27     23.79 o 
  -5   8  -9      203.08      220.15     11.49 o 
  -5   8 -10       91.55       79.71      9.54 o 
  -5   8 -11       12.97        6.15      8.42 o 
  -5   8 -12       44.95       40.38     10.60 o 
   5   9 -12        4.89        3.14      6.95 o 
   5  -9 -11       37.48       34.67      7.43 o 
   5   9 -10      337.35      290.79     16.38 o 
   5   9  -9        7.85        1.86      9.40 o 
  -5  -9   5       23.20       27.43      7.17 o 
  -5  -9   4       71.53       56.69      9.56 o 
  -5  -9   3      123.90      106.11     12.80 o 
  -5  -9   2       18.12        7.57     12.84 o 
  -5  -9  -2       21.88       31.09     13.96 o 
  -5  -9  -3       81.73       74.42     10.78 o 
  -5  -9  -4        2.99       20.40     10.78 o 
  -5  -9  -5        0.06       -6.24     13.15 o 
  -5  -9  -6       71.98       52.17     28.98 o 
  -5   9  -9       57.65       29.38     13.35 o 
  -5   9 -10       95.83       71.02     11.92 o 
  -5   9 -11       25.72       24.55     11.12 o 
  -5   9 -12        1.70       -9.60      9.60 o 
   5 -10 -12        3.26        9.67     10.78 o 
   5 -10 -11      202.38      180.04      9.80 o 
   5  10 -10       12.36        9.87     10.66 o 
   5  10  -9        1.90        1.34      9.38 o 
   5  10  -8       57.18       67.68     13.98 o 
  -5 -10   5      182.92      213.98      7.82 o 
  -5 -10   4     1223.87     1260.86     20.88 o 
  -5 -10   3        1.21        0.08      7.98 o 
  -5 -10   2        1.42        6.17      7.53 o 
  -5 -10  -2      105.07      117.95      9.76 o 
  -5 -10  -3        6.43       -2.20     11.35 o 
  -5 -10  -4      169.63      164.75     12.69 o 
  -5 -10  -5      151.42      117.37     14.71 o 
  -5  10  -9      108.52       95.09     11.94 o 
  -5  10 -10        0.20       -9.04     11.23 o 
  -5  10 -11        1.30        6.64      8.50 o 
  -5  10 -12        3.16       -0.90      8.32 o 
   5 -11 -12       63.05       71.32      6.48 o 
   5 -11 -11       60.36       66.53      7.17 o 
   5  11 -10        8.88        6.94      8.00 o 
   5  11  -9        0.47       -0.12      9.20 o 
  -5 -11   5       48.45       49.37      8.03 o 
  -5 -11   4      962.70      932.87     21.77 o 
  -5 -11   3      113.15       97.26      8.64 o 
  -5 -11   2       80.41       70.66      8.14 o 
  -5 -11  -2      551.55      505.86     22.39 o 
  -5 -11  -3       65.12       35.31     13.06 o 
  -5 -11  -4      138.11      127.40     13.08 o 
  -5 -11  -5      172.81      164.65     14.35 o 
  -5  11  -9       20.39        8.39      8.44 o 
  -5  11 -10      349.99      271.29     16.97 o 
  -5  11 -11        0.08        0.63      8.72 o 
  -5  11 -12      122.28      136.23      9.41 o 
   5 -12 -12       23.17       27.25      7.57 o 
   5 -12 -11       50.34       68.12      8.80 o 
   5 -12 -10       62.39       67.95     10.82 o 
   5  12  -9        0.13        4.90     11.67 o 
  -5 -12   8        3.65        4.00     13.27 o 
  -5 -12   5       79.38       73.33      7.86 o 
  -5 -12   4      113.57       89.07      7.78 o 
  -5 -12   3       51.56       35.98     11.11 o 
  -5 -12   2      838.31      847.66     29.35 o 
  -5 -12  -2       72.89       66.95      9.18 o 
  -5 -12  -3        5.39        1.53     12.46 o 
  -5 -12  -4      199.14      152.89     10.54 o 
  -5  12  -5       13.77       17.71     10.00 o 
  -5  12  -9        8.14       11.17      7.17 o 
  -5  12 -10       11.58        9.75      8.19 o 
  -5  12 -11       10.64        6.88      7.09 o 
  -5  12 -12       74.73       73.12      6.30 o 
   5 -13 -12      194.19      261.38     11.56 o 
   5 -13 -11       28.40       24.58      8.49 o 
   5 -13 -10      212.53      240.31     15.59 o 
   5 -13  -9        4.58        7.04      6.86 o 
  -5 -13   5       49.67       45.15      6.85 o 
  -5 -13   4       40.53       37.12      6.65 o 
  -5 -13   3      119.15      108.72      8.69 o 
  -5 -13   2        5.46       11.37     10.47 o 
  -5 -13  -2      489.85      472.29     15.18 o 
  -5  13  -3      415.16      339.85     13.33 o 
  -5 -13  -4        8.17        5.70      9.83 o 
  -5 -13  -5       93.46       76.17      9.59 o 
  -5  13  -9       76.40       72.48      6.51 o 
  -5  13 -10        3.53        5.74      7.94 o 
  -5  13 -11       37.25       37.20      6.41 o 
   5 -14 -11       13.30       16.94      6.71 o 
   5 -14 -10       34.51       36.75      8.17 o 
   5 -14  -9       63.61       82.18      6.63 o 
  -5 -14   5        6.00        7.70      9.36 o 
  -5 -14   4       15.96       14.53      6.39 o 
  -5 -14   3      140.87      126.20      8.30 o 
  -5 -14   2       14.76        9.12      6.19 o 
  -5 -14  -2      191.90      185.56      9.49 o 
  -5 -14  -3      205.48      186.47     13.25 o 
  -5 -14  -4      410.25      440.00     19.34 o 
  -5 -14  -5       14.37        6.57      6.27 o 
  -5  14  -9        6.10       12.38      6.07 o 
  -5  14 -10       44.42       39.41      6.71 o 
   5 -15 -10       38.41       53.89      6.78 o 
   5 -15  -9      191.02      250.22     12.15 o 
  -5 -15   8        0.39       -1.89      6.32 o 
  -5 -15   5       64.22       68.78      8.32 o 
  -5 -15   4       66.14       59.93      6.17 o 
  -5 -15   3        0.66        2.27      5.85 o 
  -5 -15   2        2.45        4.90      5.47 o 
  -5 -15  -2        6.46        2.64      5.85 o 
  -5 -15  -3       10.45       13.09      6.76 o 
  -5 -15  -4       47.73       40.72      6.47 o 
  -5 -15  -5       12.72       23.43      6.70 o 
   5 -16  -8      297.59      364.00     11.85 o 
  -5 -16   4      143.15      139.20      7.60 o 
  -5 -16   3       85.51       84.22      6.11 o 
  -5 -16   2       71.71       82.38      6.24 o 
  -5 -16  -2      408.03      437.92      9.63 o 
  -5 -16  -3       11.90        6.42      6.04 o 
  -5 -16  -4       32.31       29.92      6.08 o 
  -5  16  -5        0.44        6.47      7.34 o 
  -5 -17   5       13.56       16.63      6.97 o 
  -5 -17   4       27.72       28.91      4.67 o 
  -5 -17   3       16.55       13.42      4.76 o 
  -5 -17   2        0.65        1.33      4.92 o 
  -5 -17  -2       41.28       42.10      5.62 o 
  -5 -17  -3        5.50        3.33      5.57 o 
  -5  17  -4      129.26      137.04      8.24 o 
  -5  17  -5        5.44        7.54      6.04 o 
   6   0 -16      115.72      101.43      9.63 o 
   6   0 -10     5048.10     4226.61     67.63 o 
   6   0  -8       65.79       98.42     12.86 o 
   6   0  -4     4376.49     4868.20     64.81 o 
   6   0  -2     8213.70     9125.85     81.93 o 
   6   0   2      451.75      645.89     15.10 o 
  -6   0  -4     4882.01     4664.60     69.39 o 
  -6   0  -8      215.65      249.70     13.30 o 
  -6   0 -10       83.16      103.42      9.41 o 
  -6   0 -12      123.78      121.06      9.22 o 
   6   1 -17      141.71      164.10      6.15 o 
   6   1 -16      282.06      308.99     10.75 o 
   6   1 -11      505.12      465.92     13.10 o 
   6   1 -10      111.06      113.82      7.86 o 
   6   1  -9     1347.78     1527.52     27.86 o 
   6  -1  -8       21.09       14.02     12.60 o 
   6   1  -5       93.57      120.07      8.60 o 
  -6  -1   4        1.76        0.47      3.97 o 
  -6  -1   3       13.63       20.50      3.82 o 
  -6  -1   2      160.88      146.60      6.49 o 
  -6  -1   1     1306.04     1400.28     18.28 o 
   6   1   1      278.93      296.86      8.45 o 
   6   1   2      100.71      142.04      5.18 o 
   6  -1   3      437.10      482.84     11.11 o 
  -6   1  -4     1613.28     1443.24     27.44 o 
  -6   1  -5       57.71       70.38      7.40 o 
  -6   1  -8      704.76      805.83     16.44 o 
  -6   1  -9      114.51      103.09      7.78 o 
  -6   1 -10      169.83      177.21      8.60 o 
  -6   1 -11        5.65        1.05      6.19 o 
  -6   1 -12       54.61       59.65      5.50 o 
  -6   1 -15       70.62       80.09      4.74 o 
   6  -2 -17       40.07       28.91      7.17 o 
   6   2 -16        5.13        2.80      6.12 o 
   6   2 -12      136.93      131.27     12.47 o 
   6   2 -11       15.69       15.53      6.95 o 
   6   2 -10      345.34      302.77     10.22 o 
   6   2  -9       95.34       98.21      9.49 o 
   6  -2  -8      594.11      660.84     27.70 o 
   6   2  -5        6.78        9.33      5.20 o 
   6   2  -4        9.87       16.16      4.80 o 
  -6  -2   3      184.54      177.60      6.69 o 
  -6  -2   2     1516.47     1618.66     19.97 o 
   6   2  -1       27.22       21.39      3.48 o 
   6  -2   1        7.11       12.64      4.53 o 
   6  -2   2       19.32       31.40      4.59 o 
   6  -2   3        2.03        4.12      4.57 o 
  -6   2  -4       59.41       64.12      6.39 o 
  -6   2  -5      806.74      792.12     21.50 o 
  -6   2  -8      192.06      211.75      7.54 o 
  -6   2  -9       42.77       37.41      8.41 o 
  -6   2 -10        1.51        1.12      7.58 o 
  -6   2 -11        0.04        0.24      6.92 o 
  -6   2 -12       25.57       26.22      5.46 o 
  -6   2 -15      149.13      157.32      5.76 o 
   6  -3 -17       65.81       86.46      7.34 o 
   6   3 -16      531.58      597.52     13.10 o 
   6   3 -12       13.85       14.85     10.31 o 
   6   3 -11       34.98       35.51      7.13 o 
   6   3 -10       27.00       29.45      7.72 o 
   6   3  -9       53.65       43.14      9.72 o 
   6  -3  -8       13.44       11.94     12.84 o 
   6  -3  -5       32.54       35.99      9.00 o 
   6  -3  -4       97.99      109.47     10.47 o 
  -6  -3   3      288.54      366.08     11.58 o 
  -6  -3   2      879.00     1018.36     19.26 o 
  -6  -3   1       22.75       15.48      4.42 o 
   6  -3   1      232.78      233.09      9.87 o 
   6  -3   2        4.95        8.22      5.40 o 
   6  -3   3      527.44      635.98     12.96 o 
  -6  -3  -4       77.81      101.47      6.23 o 
  -6   3  -5       18.26       13.39      7.61 o 
  -6   3  -8      723.79      763.14     12.74 o 
  -6   3  -9      343.18      384.85     10.87 o 
  -6   3 -10      293.98      281.97      9.85 o 
  -6   3 -11       48.95       38.58      6.88 o 
  -6   3 -12      416.31      427.09     12.77 o 
  -6   3 -15       44.10       47.53      4.52 o 
   6  -4 -17        2.66       -3.62      6.97 o 
   6  -4 -16        2.86       -1.40      7.84 o 
   6  -4 -12      505.54      506.39     16.38 o 
   6  -4 -11      103.20       91.21      7.11 o 
   6  -4 -10      835.07      765.25     16.53 o 
   6   4  -9       42.24       39.04     10.53 o 
   6  -4  -8     1094.46     1055.30     35.87 o 
  -6  -4   5        0.56        6.77      6.51 o 
   6  -4  -4      996.10      893.63     20.80 o 
  -6  -4   3      312.95      246.79     15.50 o 
  -6  -4   2      375.05      411.28     16.67 o 
  -6  -4   1     1467.14     1530.45     33.77 o 
  -6  -4  -1      472.17      468.27     14.62 o 
  -6  -4  -2      541.80      605.08     16.81 o 
   6  -4   3      400.20      424.22     10.85 o 
  -6  -4  -4      188.82      229.81      9.14 o 
  -6   4  -5       13.86        7.83     11.79 o 
  -6   4  -8        8.61        5.09      7.88 o 
  -6   4  -9        7.61       10.43      7.59 o 
  -6   4 -10      595.64      648.75     14.17 o 
  -6   4 -11      469.93      476.05     11.82 o 
  -6   4 -12       59.92       57.97      7.33 o 
  -6  -4 -15        8.06       12.73      6.98 o 
   6  -5 -16       16.97       25.41      7.94 o 
   6  -5 -12      282.08      301.00     13.10 o 
   6  -5 -11        1.16        1.33      6.85 o 
   6  -5 -10       16.05        8.70      7.76 o 
   6   5  -9        1.84      -10.89     10.89 o 
   6   5  -8        7.27       11.17      9.88 o 
  -6  -5   5      354.91      345.18     13.74 o 
  -6  -5   4       55.26       65.81      9.03 o 
  -6  -5   3      149.21      146.15     12.05 o 
  -6  -5   2       23.51       15.85      7.69 o 
  -6  -5   1        8.62       10.55      8.22 o 
  -6  -5  -1      970.39     1055.30     32.02 o 
  -6  -5  -2      816.20      812.43     20.14 o 
  -6  -5  -3     1886.07     2023.78     43.01 o 
  -6  -5  -4     1039.64     1185.35     32.92 o 
  -6   5  -5       35.58       31.80     13.19 o 
  -6   5  -8      858.52      926.49     17.94 o 
  -6   5  -9       39.62       49.92      9.22 o 
  -6   5 -10      135.46      135.63      9.22 o 
  -6   5 -11      291.61      331.68     11.66 o 
  -6   5 -12       82.39       79.24      7.61 o 
  -6  -5 -15       38.76       55.61      6.73 o 
   6  -6 -16       39.20       31.58      7.91 o 
   6  -6 -12       80.91       72.88      7.61 o 
   6  -6 -11       62.32       67.71      6.53 o 
   6  -6 -10      364.02      307.55     13.05 o 
   6   6  -9      126.75      100.86     10.99 o 
   6  -6  -8      327.51      288.52     12.41 o 
  -6  -6   5        6.20       18.33     10.67 o 
  -6  -6   4      103.86       87.51     10.24 o 
  -6  -6   3      377.46      317.99     19.26 o 
  -6  -6   2       15.20       18.94      8.14 o 
  -6  -6   1      484.76      504.62     22.62 o 
  -6  -6  -2      627.40      648.71     26.03 o 
  -6  -6  -3      341.54      312.49     12.76 o 
  -6  -6  -4      259.21      318.36     18.23 o 
  -6   6  -5      160.40      167.17     15.43 o 
  -6   6  -8     4327.97     4866.06     71.22 o 
  -6   6  -9      153.40      154.77     10.17 o 
  -6   6 -10        0.45        6.52      9.76 o 
  -6   6 -11       60.84       57.10      8.71 o 
  -6   6 -12      430.82      427.81     14.85 o 
  -6  -6 -15       45.78       33.75      6.57 o 
   6  -7 -12       96.89      133.43     12.66 o 
   6  -7 -11       89.05       87.95      6.95 o 
   6  -7 -10        0.30       -2.63      8.46 o 
   6   7  -9       16.00       14.91      7.99 o 
   6  -7  -8        6.83       24.32     11.27 o 
  -6  -7   5      390.55      335.59     20.19 o 
  -6  -7   4     1181.75     1126.32     36.31 o 
  -6  -7   3        8.81       -1.54     10.86 o 
  -6  -7   2      148.59      137.04     12.43 o 
  -6  -7  -2      216.77      196.50     14.88 o 
  -6  -7  -3      881.78      470.77     16.93 o 
  -6  -7  -4        8.21       13.42     16.22 o 
  -6  -7  -5        4.59        0.22     14.42 o 
  -6   7  -8      251.61      276.54     16.53 o 
  -6   7  -9       52.42       39.18     10.29 o 
  -6   7 -10       50.71       52.18      9.31 o 
  -6   7 -11       22.80       19.54      8.57 o 
  -6   7 -12      281.01      298.40     11.63 o 
   6  -8 -12       18.10       34.00     12.13 o 
   6  -8 -11      123.99      109.17      7.12 o 
   6  -8 -10      282.09      217.94     10.70 o 
   6   8  -9       21.80       18.36      7.84 o 
   6   8  -8       98.68      112.19      9.66 o 
  -6  -8   5      167.56      150.52      8.69 o 
  -6  -8   4      348.23      322.03     12.73 o 
  -6  -8   3       21.37       18.26     13.42 o 
  -6  -8   2        2.93        0.98     10.71 o 
  -6  -8  -2       87.53       86.03     13.85 o 
  -6  -8  -3      328.56      369.42     13.79 o 
  -6  -8  -4       29.07       10.87     14.75 o 
  -6  -8  -5      124.67       76.44     14.95 o 
  -6   8  -9      129.05      136.91      9.98 o 
  -6   8 -10      588.63      640.49     18.42 o 
  -6   8 -11       78.06       94.96      8.09 o 
  -6   8 -12      224.64      203.92     13.62 o 
   6  -9 -12       40.04       28.34      6.40 o 
   6  -9 -11      252.00      237.25      8.84 o 
   6   9 -10       96.41      116.45      8.83 o 
   6  -9  -9      213.02      213.96      8.73 o 
   6   9  -8        3.34       16.06     13.82 o 
  -6  -9   5       62.79       68.37      8.13 o 
  -6  -9   4      350.12      364.25     10.95 o 
  -6  -9   3       56.38       41.34      8.01 o 
  -6  -9   2       53.21       72.82      7.46 o 
  -6  -9  -2       73.69       71.42     10.28 o 
  -6  -9  -3       88.57       96.31     11.43 o 
  -6  -9  -4      329.89      298.21     16.96 o 
  -6  -9  -5       88.45       60.04     12.75 o 
  -6   9  -9      165.34      119.07     14.75 o 
  -6   9 -10      602.97      536.58     26.33 o 
  -6   9 -11        6.07        0.92      9.96 o 
  -6   9 -12       33.00       24.33      8.09 o 
   6 -10 -12      109.06      137.58     12.05 o 
   6 -10 -11      163.14      159.82      8.70 o 
   6  10 -10      264.30      266.27     14.70 o 
   6  10  -9        5.77       11.95      8.90 o 
   6  10  -5      269.39      274.05     11.53 o 
  -6 -10   4      212.40      210.58     10.23 o 
  -6 -10   3       15.01        8.24      8.04 o 
  -6 -10   2      968.87      877.10     17.51 o 
  -6 -10  -2       12.90        7.09      9.13 o 
  -6 -10  -3      370.33      341.03     18.45 o 
  -6 -10  -4        8.50       12.11     12.28 o 
  -6 -10  -5       50.28       36.93     12.72 o 
  -6  10  -9       57.56       11.13     12.07 o 
  -6  10 -10      148.55      111.28     11.28 o 
  -6  10 -11       56.84       41.19      8.13 o 
  -6  10 -12        6.18        8.84      7.00 o 
   6 -11 -12       33.89       43.93      8.06 o 
   6 -11 -11        0.16        3.13      9.29 o 
   6 -11 -10       39.19       69.39     10.87 o 
   6  11  -9       13.96       19.93     11.20 o 
   6  11  -5      198.28      206.96     10.47 o 
  -6 -11   4      702.83      651.65     18.27 o 
  -6 -11   3      328.98      309.56     12.79 o 
  -6 -11   2      355.65      323.72     13.30 o 
  -6 -11  -2      410.38      409.99     13.90 o 
  -6 -11  -3        3.95       -0.16     11.75 o 
  -6 -11  -4      510.98      483.81     22.32 o 
  -6 -11  -5      198.15      185.72     13.66 o 
  -6  11  -9       62.45       53.36      9.63 o 
  -6  11 -10       87.59       62.99      9.26 o 
  -6  11 -11        1.46       -4.78      7.10 o 
  -6  11 -12       47.06       32.74      6.31 o 
   6 -12 -12      146.11      197.86     11.48 o 
   6 -12 -11        5.68       15.30      8.67 o 
   6 -12 -10       83.59       92.41     10.33 o 
   6  12  -9       10.55        3.47     10.47 o 
  -6 -12   5       11.62       12.87      7.77 o 
  -6 -12   4      709.93      668.20     18.66 o 
  -6 -12   3      415.70      375.60     14.16 o 
  -6 -12   2      637.48      572.19     17.32 o 
  -6 -12  -2       60.32       74.30      8.85 o 
  -6 -12  -3      321.11      244.96     16.89 o 
  -6 -12  -4      241.45      218.68     15.12 o 
  -6  12  -5      156.90      129.53      9.09 o 
  -6  12  -9       46.76       42.38      7.18 o 
  -6  12 -10      189.03      149.34     10.06 o 
  -6  12 -11        7.75        3.76      6.52 o 
   6 -13 -12        0.32       -6.41      6.41 o 
   6 -13 -11       37.18       48.65      7.71 o 
   6 -13 -10        0.07       -5.28      8.54 o 
   6 -13  -9        0.07        0.85      6.44 o 
  -6 -13   5      125.14      136.42      8.13 o 
  -6 -13   4        4.91        6.65      6.86 o 
  -6 -13   3       19.06        9.80      6.92 o 
  -6 -13   2       35.46       22.93      7.17 o 
  -6 -13  -2      145.33      170.54      9.05 o 
  -6 -13  -3        5.97       -0.11      9.26 o 
  -6  13  -4      103.16       85.86      8.74 o 
  -6  13  -5        5.46       -2.35      8.60 o 
  -6  13  -8       15.15        9.38      9.58 o 
  -6  13  -9      147.28      152.50      6.86 o 
  -6  13 -10       91.99       78.52      6.82 o 
   6 -14 -10      102.24      127.93      8.67 o 
   6  14  -9        3.41        3.05      6.03 o 
  -6 -14   5      146.66      142.91      7.91 o 
  -6 -14   4      105.84       82.80      6.78 o 
  -6 -14   3       67.37       69.61      6.53 o 
  -6 -14   2        4.78        3.91      5.95 o 
  -6 -14  -2        0.38       -7.44      7.44 o 
  -6 -14  -3       15.75       13.99      9.73 o 
  -6 -14  -4        0.00       -5.29      8.10 o 
  -6  14  -5       23.42       18.39      5.71 o 
  -6  14  -8       17.53       10.57      5.77 o 
  -6  14  -9       14.60       10.22      7.00 o 
   6 -15  -9       23.72       37.23      6.92 o 
   6 -15  -8        0.74       -5.72      8.16 o 
  -6 -15   5       31.20       36.56      5.50 o 
  -6 -15   4       11.35        6.27      5.82 o 
  -6 -15   3        1.29        4.61      6.04 o 
  -6 -15   2        2.15       -0.70      5.50 o 
  -6 -15  -2       31.73       34.17      5.57 o 
  -6 -15  -3        0.50       -5.40      6.15 o 
  -6 -15  -4      259.15      271.10      9.68 o 
  -6 -15  -5       26.86       18.05      6.23 o 
  -6 -16   5       88.93       90.61      5.44 o 
  -6 -16   4      284.48      308.91      9.61 o 
  -6 -16   3        0.99        2.07      5.19 o 
  -6 -16   2      198.54      201.85      8.37 o 
  -6 -16  -2        5.01        7.17      5.77 o 
  -6 -16  -3       49.99       45.43      5.57 o 
  -6 -16  -4       15.63       11.03      5.63 o 
  -6  16  -5       69.45       75.42      6.94 o 
  -6 -17   4       98.90       79.79      4.40 o 
  -6 -17   3       64.74       67.14      4.70 o 
  -6 -17   2       16.15       21.62      4.63 o 
   6  17  -1        5.67        5.49      7.08 o 
  -6 -17  -2      333.75      328.46      7.40 o 
  -6  17  -3        3.62        6.63      6.62 o 
   7   0 -16      620.77      751.39     21.28 o 
   7   0 -12       90.17       57.52     12.60 o 
   7   0 -10      187.95      137.24     14.88 o 
   7   0  -8      458.12      444.22     24.23 o 
   7   0  -4     2217.87     2592.94     51.45 o 
  -7   0   2     2900.51     3051.63     36.60 o 
   7   0   2     1154.35     1297.05     23.16 o 
  -7   0  -4      133.86      111.09     11.91 o 
  -7   0  -8       83.82      106.33      9.60 o 
  -7   0 -10      189.03      180.90     10.52 o 
  -7   0 -12        5.20       -7.68      7.68 o 
   7  -1 -17        1.36       -0.68      6.49 o 
   7   1 -16       12.05        6.95      5.47 o 
   7   1 -15       15.50       12.72      6.29 o 
   7   1 -12       29.43       23.22      9.02 o 
   7   1 -11      107.65       97.81      9.47 o 
   7   1 -10     2544.35     2266.14     36.44 o 
   7   1  -9      128.72      112.72     10.69 o 
   7  -1  -8       33.30       33.66     15.62 o 
   7   1  -5        0.06        9.50      6.24 o 
  -7  -1   4      115.36       99.49      5.90 o 
  -7  -1   3        0.46        1.90      4.47 o 
  -7  -1   2     2314.39     2433.18     26.52 o 
  -7  -1   1       10.94       16.58      4.20 o 
   7   1   1       23.29       29.16      3.92 o 
   7  -1   2     1261.60     1311.96     19.85 o 
  -7   1  -3       71.57       69.36      6.73 o 
  -7   1  -4        6.65        9.09      7.78 o 
  -7   1  -5      124.28      101.23      8.97 o 
  -7   1  -8      159.45      195.33      8.39 o 
  -7   1  -9        3.25       11.87      7.04 o 
  -7   1 -10      307.64      315.79      9.46 o 
  -7   1 -11       90.84       97.90      5.95 o 
  -7   1 -12       11.13       14.53      5.25 o 
  -7   1 -15        3.53        5.92      5.09 o 
   7  -2 -17        4.84        7.73      6.34 o 
   7   2 -16       58.29       65.85      5.82 o 
   7   2 -15      202.40      209.55      9.30 o 
   7  -2 -12      339.24      282.70     19.85 o 
   7   2 -11      386.64      317.93     13.84 o 
   7   2 -10       33.45       35.59     10.28 o 
   7   2  -9     2283.94     2258.01     23.82 o 
   7  -2  -8     1217.33     1319.29     41.03 o 
   7   2  -5      739.30      863.69     21.68 o 
   7   2  -4      139.98      167.91      9.60 o 
  -7  -2   3        0.05        2.88      4.79 o 
  -7  -2   2       14.34        3.87      4.85 o 
   7   2  -1      140.16      152.77      7.00 o 
   7  -2   1      309.58      353.39     12.42 o 
   7  -2   2      175.15      191.52      7.89 o 
  -7   2  -3       17.50        6.08      6.54 o 
  -7   2  -4      329.38      289.54     13.92 o 
  -7   2  -5      218.71      213.20     12.13 o 
  -7   2  -8      328.85      367.06      9.30 o 
  -7   2  -9        4.96        0.41      7.97 o 
  -7   2 -10       13.10       11.51      6.56 o 
  -7   2 -11        9.31        8.11      5.78 o 
  -7   2 -12      156.99      160.02      6.49 o 
  -7   2 -15        0.55        5.09      5.01 o 
   7  -3 -16       26.00       32.31      7.97 o 
   7   3 -15       13.19        6.35      9.93 o 
   7  -3 -12      115.34       87.71     11.41 o 
   7   3 -11      131.90      117.68      9.52 o 
   7   3 -10      378.62      318.06     13.47 o 
   7  -3  -9       53.13       46.60      7.65 o 
   7  -3  -8      132.00      145.01      7.28 o 
   7  -3  -5      132.89      139.35     13.99 o 
   7  -3  -4      317.29      341.77     20.16 o 
   7  -3  -3       52.17       64.36      9.29 o 
  -7  -3   2      403.44      436.74     13.98 o 
  -7  -3   1        2.17       11.15      5.51 o 
   7  -3   1     1927.36     2200.19     31.78 o 
   7  -3   2      385.05      398.64     13.74 o 
  -7   3  -3      157.82      105.68      6.83 o 
  -7  -3  -4      614.08      599.14     14.97 o 
  -7   3  -5      182.08      144.92      9.84 o 
  -7   3  -8      124.64      106.69      7.15 o 
  -7   3  -9      146.93      137.00      6.60 o 
  -7   3 -10        3.72       14.51      7.03 o 
  -7   3 -11      100.68      115.21      5.98 o 
  -7   3 -12        2.00       -2.07      6.28 o 
   7  -4 -16        1.94       -6.63      7.82 o 
   7  -4 -12       50.14       40.36     12.37 o 
   7  -4 -11        8.40       -3.40     13.21 o 
   7  -4 -10      250.82      206.43     11.10 o 
   7  -4  -9      196.02      195.46      9.57 o 
   7  -4  -8      125.40      131.69      7.34 o 
  -7  -4   5        6.93       12.93      7.77 o 
   7  -4  -4      196.60      212.33     11.04 o 
   7  -4  -3      371.48      382.61     14.65 o 
  -7  -4   2      184.15      224.32     10.36 o 
  -7  -4   1      162.62      188.96      7.88 o 
   7  -4   1      328.16      363.89     11.15 o 
   7  -4   2      226.89      263.22      9.52 o 
  -7  -4  -3      221.87      234.54     11.83 o 
  -7  -4  -4      212.35      222.68      9.50 o 
  -7   4  -5       23.25        9.40     10.25 o 
  -7   4  -8       87.77       85.90      8.52 o 
  -7   4  -9        7.09        9.46      7.47 o 
  -7   4 -10      357.70      346.85     12.30 o 
  -7   4 -11        7.60        0.96      7.53 o 
  -7   4 -12        4.98        5.03      6.29 o 
   7  -5 -16       20.60       24.27      7.43 o 
   7  -5 -12       17.88        7.41      8.93 o 
   7  -5 -11      107.03       87.42      7.16 o 
   7  -5 -10       78.86       58.04      7.73 o 
   7   5  -9        2.71        2.10      8.90 o 
   7   5  -8     1424.50     1469.40     22.38 o 
  -7  -5   5       83.14       79.19      8.62 o 
   7  -5  -4     1014.13      897.30     22.65 o 
   7  -5  -3       38.64       40.17      7.20 o 
   7  -5  -2      407.97      356.33     13.98 o 
  -7  -5   1       36.06       36.33      5.74 o 
   7  -5   1       67.10       74.25      6.27 o 
   7  -5   2      449.64      448.16     12.44 o 
  -7  -5  -3      276.58      211.79     15.96 o 
  -7  -5  -4       99.24       83.60     10.76 o 
  -7  -5  -5      171.44      157.54      8.83 o 
  -7   5  -8       80.37       81.88      9.12 o 
  -7   5  -9       55.49       44.73      7.50 o 
  -7   5 -10        7.91       -4.70      7.92 o 
  -7   5 -11       40.68       37.05      7.25 o 
  -7   5 -12       50.85       58.38      5.45 o 
   7  -6 -15       31.10       35.98      8.34 o 
   7  -6 -12      340.85      346.31     13.81 o
[truncated: 78,952 more chars]
